# Supplementary material for: Jaw-specific differential kinase activity profiles in human periodontal ligament stem cells under mechanical compression
Source: Stem Cell Res Ther. 2025 Nov 7;16:624. doi: 10.1186/s13287-025-04778-5 (PMC12593800; doi:10.1186/s13287-025-04778-5)
Supplement: Supplementary file 1 — Supplementary Material 1 [file 13287_2025_4778_MOESM1_ESM.xlsx]

## Sheet: Peptides PTK lower
ID	UniprotAccession	Sequence	2G-A1::TTest_delta_Force	2G-A1::TTest_p_Force
CDK4_11_23	P11802	EIGVGAYGTVYKA	-0.352037	0.00154011
EFS_246_258	O43281	GGTDEGIYDVPLL	-0.354508	0.00788002
YES_420_432	P07947	LIEDNEYTARQGA	-0.306022	0.0105504
EGFR_1103_1115	P00533	GSVQNPVYHNQPL	-1.10999	0.0117295
CDK2_8_20	P24941	EKIGEGTYGVVYK	-0.243753	0.0198048
HAVR2_257_267	Q8TDQ0	GIRSEENIYTI	-0.254573	0.0199683
EPHA2_765_777	P29317	EDDPEATYTTSGG	-0.245182	0.0215946
PAXI_111_123	P49023	VGEEEHVYSFPNK	-0.23837	0.0245768
KIT_930_942_C942S	P10721	ESTNHIYSNLANS	-0.203351	0.0343472
NTRK2_696_708	Q16620	GMSRDVYSTDYYR	-0.260396	0.0347623
MK12_180_189_M182B	P53778	SEBTGYVVTR	-0.264856	0.0354417
PECA1_708_718	P16284	DTETVYSEVRK	-0.19794	0.0356309
PGFRB_768_780	P09619	SSNYMAPYDNYVP	-0.48102	0.0361123
ENOG_37_49	P09104	SGASTGIYEALEL	-0.28269	0.0361801
CD79A_181_193	P11912	EYEDENLYEGLNL	-0.270459	0.0376087
PTN6_531_541	P29350	GQESEYGNITY	-0.212206	0.0449369
CTNB1_79_91	P35222	VADIDGQYAMTRA	-0.408354	0.0647688
PLCG1_764_776	P19174	IGTAEPDYGALYE	-0.1671	0.0651402
FAK1_569_581	Q05397	RYMEDSTYYKASK	-0.189706	0.0655145
EPOR_361_373	P19235	SEHAQDTYLVLDK	-0.228907	0.0723184
LCK_387_399	P06239	RLIEDNEYTAREG	-0.189219	0.0725999
EPHA1_774_786	P21709	LDDFDGTYETQGG	-0.217103	0.0792683
PTN11_580_590	Q06124	SARVYENVGLM	-0.353059	0.0800288
JAK1_1027_1039	P23458	AIETDKEYYTVKD	-0.209576	0.084844
EPHB1_771_783	P54762	DDTSDPTYTSSLG	-0.214604	0.0927594
K2C8_425_437	P05787	SAYGGLTSPGLSY	-0.910757	0.0954011
FRK_380_392	P42685	KVDNEDIYESRHE	-0.161773	0.100673
CD3E_193_205	P07766	KGQRDLYSGLNQR	-0.114036	0.102375
EGFR_1190_1202	P00533	STAENAEYLRVAP	-0.590579	0.104951
MK10_216_228	P53779	TSFMMTPYVVTRY	-0.103182	0.105133
P85A_600_612	P27986	NENTEDQYSLVED	-0.199587	0.10726
PECA1_706_718	P16284	KKDTETVYSEVRK	-0.118297	0.10753
PLCG2_1191_1203_C1200S	P16885	ESEEELYSSSRQL	-0.11404	0.109821
41_654_666	P11171	LDGENIYIRHSNL	-0.151868	0.128802
RASA1_453_465	P20936	TVDGKEIYNTIRR	-0.130381	0.134198
LYN_391_403	P07948	VIEDNEYTAREGA	-0.261432	0.14131
VGFR1_1049_1061	P17948	KNPDYVRKGDTRL	0.764123	0.146819
PGFRB_572_584	P09619	VSSDGHEYIYVDP	-0.125555	0.160572
PRRX2_202_214	Q99811	WTASSPYSTVPPY	-0.180867	0.171671
C1R_199_211	P00736	TEASGYISSLEYP	-0.429195	0.172072
ANXA1_14_26	P04083	IENEEQEYVQTVK	-0.224732	0.185012
MBP_259_271	P02686	FGYGGRASDYKSA	0.196386	0.197332
EPHB4_583_595	P54760	IGHGTKVYIDPFT	-0.798493	0.200526
CD3Z_105_117	P20963	NPQEGLYNELQKD	-0.112071	0.20981
PGFRB_771_783	P09619	YMAPYDNYVPSAP	-0.349246	0.213984
CDK1_9_21	P06493	KIGEGTYGVVYKG	-0.111485	0.223704
EPHB1_921_933	P54762	SAIKMVQYRDSFL	0.181466	0.22983
EPOR_419_431	P19235	ASAASFEYTILDP	-0.35812	0.23412
PGFRB_1002_1014	P09619	LDTSSVLYTAVQP	-0.253578	0.24114
GSK3B_210_222_C218S	P49841	GEPNVSYISSRYY	0.0736674	0.255302
DYR1A_212_224	Q13627	KHDTEMKYYIVHL	0.382767	0.266324
CRK_214_226	P46108	GPPEPGPYAQPSV	-0.351098	0.266617
VGFR2_1168_1180	P35968	AQQDGKDYIVLPI	-0.191785	0.275505
PTN6_558_570	P29350	KHKEDVYENLHTK	-0.0896639	0.278202
VGFR2_989_1001	P35968	EEAPEDLYKDFLT	-0.110417	0.289546
ACHD_383_395	Q07001	YISKAEEYFLLKS	-0.238722	0.29627
CD3Z_77_89	P20963	LGRREEYDVLDKR	-0.136171	0.302868
MK07_212_224	Q13164	AEHQYFMTEYVAT	0.214872	0.309181
EPHA4_589_601	P54764	LNQGVRTYVDPFT	-0.215865	0.316185
PAXI_24_36	P49023	FLSEETPYSYPTG	-0.0915536	0.317389
NCF1_313_325	P14598	QRSRKRLSQDAYR	-0.170837	0.328857
AKT1_309_321_C310S	P31749	FSGTPEYLAPEVL	-0.159978	0.329722
MBP_198_210	P02686	ARTAHYGSLPQKS	-0.136215	0.340521
ZAP70_485_497	P43403	ALGADDSYYTARS	-0.1244	0.351035
PTN11_539_551	Q06124	SKRKGHEYTNIKY	-0.17848	0.355927
IRS2_626_638	Q9Y4H2	HPYPEDYGDIEIG	0.0933189	0.367084
VGFR1_1162_1174	P17948	VQQDGKDYIPINA	-0.611607	0.372472
RET_1022_1034	P07949	TPSDSLIYDDGLS	-0.0825584	0.377612
MK03_199_208	P27361	GFLTEYVATR	-0.104578	0.390575
FES_706_718	P07332	REEADGVYAASGG	-0.0947623	0.391307
CALM_95_107	P0DP23	KDGNGYISAAELR	-0.315137	0.397332
CD28_203_215	P10747	RKHYQPYAPPRDF	-0.110113	0.412432
PTN11_57_67	Q06124	QNTGDYYDLYG	-0.103904	0.415332
TYRO3_679_691	Q06418	KIYSGDYYRQGCA	-0.0363524	0.439565
EPHA7_607_619	Q15375	TYIDPETYEDPNR	-0.0677263	0.445518
PLCG1_777_789	P19174	GRNPGFYVEANPM	0.367188	0.456782
GAB2_638_648	Q9UQC2	DEKVDYVQVDK	-0.517051	0.461489
ZAP70_313_325	P43403	SVYESPYSDPEEL	-0.0929334	0.467525
FER_707_719	P16591	RQEDGGVYSSSGL	-0.0516936	0.467617
CBL_693_705	P22681	EGEEDTEYMTPSS	0.371155	0.468551
LAT_194_206	O43561	MESIDDYVNVPES	0.179972	0.472625
CD70_9_21_C17S	P32970	SVRRRPYGSVLRA	0.0724759	0.483239
PGFRB_709_721	P09619	RPPSAELYSNALP	-0.112419	0.487727
CD3E_182_194	P07766	PVPNPDYEPIRKG	-0.0727612	0.504406
KSYK_518_530	P43405	ALRADENYYKAQT	-0.261015	0.505933
MK01_200_209	P28482	LNSKGYTKSI	0.400231	0.511889
MUSK_548_560	O15146	LHPNPMYQRMPLL	-0.323004	0.521642
BTLA_252_262	Q7Z6A9	KPGIVYASLNH	0.0720212	0.535558
PP2AB_297_309	P62714	EPHVTRRTPDYFL	0.0478233	0.547119
SHC1_309_321	P29353	ELRFKQYLRNPPK	-0.121445	0.555847
EGFR_1165_1177	P00533	ISLDNPDYQQDFF	0.0814677	0.581571
MK12_178_190	P53778	ADSEMTGYVVTRW	0.125323	0.592776
ZBT16_621_633	Q05516	LRTHNGASPYQCT	0.0929722	0.595095
TYK2_1048_1060	P29597	VPEGHEYYRVRED	-0.056621	0.59897
MPZL1_236_246	O95297	QGPVIYAQLDH	-0.0459691	0.601681
FGFR3_753_765	P22607	TVTSTDEYLDLSA	-0.11915	0.657682
MET_1227_1239	P08581	RDMYDKEYYSVHN	-0.046029	0.663358
RON_1346_1358	Q04912	SALLGDHYVQLPA	-0.107022	0.664797
IRS1_890_902	P35568	PKSPGEYVNIEFG	-0.0772526	0.674825
CDK7_157_169	P50613	GLAKSFGSPNRAY	-0.0477121	0.68431
K2C6B_53_65	P04259	GAGFGSRSLYGLG	0.033551	0.685696
LAT_249_261	O43561	EEGAPDYENLQEL	-0.0447841	0.696529
CD28_185_197	P10747	RLLHSDYMNMTPR	-0.0983266	0.69678
JAK2_563_577	O60674	VRREVGDYGQLHETE	-0.0591476	0.706132
ERBB4_1277_1289	Q15303	IVAENPEYLSEFS	0.198757	0.717714
VINC_815_827	P18206	KSFLDSGYRILGA	-0.0396007	0.74806
DYR1A_312_324	Q13627	CQLGQRIYQYIQS	0.0331713	0.757396
PDPK1_369_381	O15530	DEDCYGNYDNLLS	-0.030424	0.768394
MET_1228_1240	P08581	DMYDKEYYSVHNK	0.0420105	0.771655
ARAF_297_307	P10398	RDSGYYWEVPP	0.0497518	0.776559
AKT1_320_332	P31749	VLEDNDYGRAVDW	-0.192453	0.778807
MK08_181_191	P45983	MMTPYVVTRYY	0.0188287	0.786165
FAK2_572_584	Q14289	RYIEDEDYYKASV	-0.024235	0.790841
NPT2A_501_513	Q06495	AKALGKRTAKYRW	-0.057205	0.794418
PDPK1_2_14	O15530	ARTTSQLYDAVPI	-0.0246499	0.804836
JAK3_974_986	P52333	LPLDKDYYVVREP	0.0301806	0.831458
FGFR2_762_774	P21802	TLTTNEEYLDLSQ	0.0370278	0.832707
VISTA_260_270	Q9H7M9	RHPLSYVAQRQ	0.0241147	0.843514
MBP_263_275	P02686	GRASDYKSAHKGF	0.0801672	0.846349
RB_804_816	P06400	IYISPLKSPYKIS	0.0179145	0.854583
PTN11_541_551	Q06124	RKGHEYTNIKY	-0.020462	0.855577
MAPK3_198_210_C203S	Q16644	ALQTPSYTPYYVA	-0.037576	0.857006
ERBB2_1241_1253	P04626	PTAENPEYLGLDV	-0.0531527	0.882716
MK14_177_187	Q16539	DEMTGYVATRW	-0.0263776	0.883991
VGFR3_1061_1073	P35916	DIYKDPDYVRKGS	-0.0419577	0.895815
AKT1_170_182	P31749	KATGRYYAMKILK	-0.0129945	0.899983
MK01_180_192	P28482	HTGFLTEYVATRW	0.00758517	0.91618
STAT3_698_710	P40763	DPGSAAPYLKTKF	-0.0646399	0.923706
CD3Z_135_147	P20963	KGHDGLYQGLSTA	-0.0199	0.929568
FGFR1_761_773	P11362	TSNQEYLDLSMPL	-0.0453764	0.954008
TEC_512_524	P42680	RYFLDDQYTSSSG	-0.00574911	0.958485
PGFRB_1014_1028	P09619	PNEGDNDYIIPLPDP	0.00990045	0.961406
VGFR1_1320_1332_C1320K/C1321K	P17948	KKSPPPDYNSVVL	-0.0287586	0.968436
STAT2_684_696	P52630	LQERRKYLKHRLI	0.00148904	0.990063
RAF1_332_344	P04049	PRGQRDSSYYWEI	-0.000653028	0.991147
DCX_67_79	O43602	GIVYAVSSDRFRS	-0.00071764	0.99143
VGFR2_944_956	P35968	RFRQGKDYVGAIP	0.00152123	0.991619

## Sheet: Peptides PTK upper
ID	UniprotAccession	Sequence	2G-A2::TTest_delta_Force	2G-A2::TTest_p_Force
VGFR3_1061_1073	P35916	DIYKDPDYVRKGS	0.5354	0.0139286
DYR1A_212_224	Q13627	KHDTEMKYYIVHL	0.980942	0.0322881
DCX_67_79	O43602	GIVYAVSSDRFRS	-0.171965	0.0354558
EGFR_1165_1177	P00533	ISLDNPDYQQDFF	0.234505	0.0541216
STAT3_698_710	P40763	DPGSAAPYLKTKF	-1.06273	0.0646628
K2C6B_53_65	P04259	GAGFGSRSLYGLG	-0.153777	0.0711232
CD70_9_21_C17S	P32970	SVRRRPYGSVLRA	-0.199409	0.0792761
CDK1_9_21	P06493	KIGEGTYGVVYKG	-0.18147	0.109672
RASA1_453_465	P20936	TVDGKEIYNTIRR	-0.137928	0.151896
PTN6_531_541	P29350	GQESEYGNITY	-0.211337	0.152813
AKT1_320_332	P31749	VLEDNDYGRAVDW	-0.898933	0.159979
MK08_181_191	P45983	MMTPYVVTRYY	-0.11498	0.160212
VGFR1_1320_1332_C1320K/C1321K	P17948	KKSPPPDYNSVVL	0.933329	0.160995
NCF1_313_325	P14598	QRSRKRLSQDAYR	-0.212648	0.179541
CD79A_181_193	P11912	EYEDENLYEGLNL	-0.163625	0.181678
CRK_214_226	P46108	GPPEPGPYAQPSV	1.02249	0.182351
HAVR2_257_267	Q8TDQ0	GIRSEENIYTI	-0.172316	0.184137
VGFR2_944_956	P35968	RFRQGKDYVGAIP	-0.11629	0.187128
EFS_246_258	O43281	GGTDEGIYDVPLL	-0.177305	0.204741
VINC_815_827	P18206	KSFLDSGYRILGA	0.107076	0.208949
VGFR2_1168_1180	P35968	AQQDGKDYIVLPI	0.207044	0.211345
LAT_194_206	O43561	MESIDDYVNVPES	0.256639	0.240329
PGFRB_1002_1014	P09619	LDTSSVLYTAVQP	0.255575	0.245819
NPT2A_501_513	Q06495	AKALGKRTAKYRW	-0.243972	0.258747
PECA1_706_718	P16284	KKDTETVYSEVRK	-0.142438	0.261022
MK14_177_187	Q16539	DEMTGYVATRW	-0.222679	0.27041
CALM_95_107	P0DP23	KDGNGYISAAELR	0.146289	0.27489
PRRX2_202_214	Q99811	WTASSPYSTVPPY	0.109308	0.288369
EGFR_1190_1202	P00533	STAENAEYLRVAP	0.183903	0.29181
FAK1_569_581	Q05397	RYMEDSTYYKASK	0.0685083	0.306224
LAT_249_261	O43561	EEGAPDYENLQEL	0.141548	0.310705
ACHD_383_395	Q07001	YISKAEEYFLLKS	0.168255	0.32636
IRS2_626_638	Q9Y4H2	HPYPEDYGDIEIG	0.093968	0.328221
MK10_216_228	P53779	TSFMMTPYVVTRY	-0.0769787	0.32828
MK01_200_209	P28482	LNSKGYTKSI	0.264578	0.330262
CD3Z_105_117	P20963	NPQEGLYNELQKD	-0.178109	0.334152
EPHA1_774_786	P21709	LDDFDGTYETQGG	-0.102095	0.33844
FRK_380_392	P42685	KVDNEDIYESRHE	-0.138354	0.343049
MET_1228_1240	P08581	DMYDKEYYSVHNK	0.10704	0.346584
FES_706_718	P07332	REEADGVYAASGG	-0.145147	0.34903
CTNB1_79_91	P35222	VADIDGQYAMTRA	-0.244524	0.357885
PLCG2_1191_1203_C1200S	P16885	ESEEELYSSSRQL	-0.0958472	0.370264
RB_804_816	P06400	IYISPLKSPYKIS	-0.0689452	0.371517
MBP_259_271	P02686	FGYGGRASDYKSA	0.263962	0.379772
IRS1_890_902	P35568	PKSPGEYVNIEFG	0.131347	0.383786
VGFR1_1049_1061	P17948	KNPDYVRKGDTRL	0.351909	0.39206
PTN11_57_67	Q06124	QNTGDYYDLYG	-0.117097	0.400865
PLCG1_777_789	P19174	GRNPGFYVEANPM	0.272818	0.400961
EPHA4_589_601	P54764	LNQGVRTYVDPFT	-0.160849	0.40558
ERBB4_1277_1289	Q15303	IVAENPEYLSEFS	-0.540459	0.411517
MK01_180_192	P28482	HTGFLTEYVATRW	0.0699363	0.421555
MPZL1_236_246	O95297	QGPVIYAQLDH	-0.0833009	0.430576
MK07_212_224	Q13164	AEHQYFMTEYVAT	-0.170333	0.433059
PGFRB_572_584	P09619	VSSDGHEYIYVDP	-0.0960635	0.433852
LYN_391_403	P07948	VIEDNEYTAREGA	-0.133109	0.442653
EPOR_419_431	P19235	ASAASFEYTILDP	0.146007	0.458211
PGFRB_709_721	P09619	RPPSAELYSNALP	0.0989054	0.459156
KSYK_518_530	P43405	ALRADENYYKAQT	0.203995	0.46683
CDK7_157_169	P50613	GLAKSFGSPNRAY	-0.131164	0.473846
P85A_600_612	P27986	NENTEDQYSLVED	-0.0970711	0.480797
TEC_512_524	P42680	RYFLDDQYTSSSG	-0.11601	0.485011
41_654_666	P11171	LDGENIYIRHSNL	-0.0794127	0.486204
PAXI_111_123	P49023	VGEEEHVYSFPNK	-0.0912263	0.499767
CDK2_8_20	P24941	EKIGEGTYGVVYK	-0.0779864	0.50009
PECA1_708_718	P16284	DTETVYSEVRK	-0.0981412	0.520253
PLCG1_764_776	P19174	IGTAEPDYGALYE	-0.0755526	0.521507
BTLA_252_262	Q7Z6A9	KPGIVYASLNH	-0.0797349	0.529474
PGFRB_771_783	P09619	YMAPYDNYVPSAP	0.10235	0.530491
MBP_263_275	P02686	GRASDYKSAHKGF	-0.194428	0.531126
EPHB1_771_783	P54762	DDTSDPTYTSSLG	-0.1096	0.567407
ARAF_297_307	P10398	RDSGYYWEVPP	0.0843018	0.579923
DYR1A_312_324	Q13627	CQLGQRIYQYIQS	0.0462995	0.581833
PGFRB_768_780	P09619	SSNYMAPYDNYVP	-0.0897902	0.583845
CD3E_193_205	P07766	KGQRDLYSGLNQR	-0.0338105	0.591776
FGFR3_753_765	P22607	TVTSTDEYLDLSA	0.0954248	0.592875
CD3Z_135_147	P20963	KGHDGLYQGLSTA	0.0930392	0.596004
PTN11_539_551	Q06124	SKRKGHEYTNIKY	-0.132851	0.604791
FER_707_719	P16591	RQEDGGVYSSSGL	0.0856639	0.609671
CD28_185_197	P10747	RLLHSDYMNMTPR	-0.0468652	0.611336
EGFR_1103_1115	P00533	GSVQNPVYHNQPL	0.194086	0.612566
MET_1227_1239	P08581	RDMYDKEYYSVHN	-0.0427655	0.616271
RON_1346_1358	Q04912	SALLGDHYVQLPA	0.0788414	0.627514
GSK3B_210_222_C218S	P49841	GEPNVSYISSRYY	0.0354847	0.632767
FGFR2_762_774	P21802	TLTTNEEYLDLSQ	-0.0677176	0.633341
TYRO3_679_691	Q06418	KIYSGDYYRQGCA	-0.0327731	0.635856
CD3E_182_194	P07766	PVPNPDYEPIRKG	-0.0485075	0.635885
EPOR_361_373	P19235	SEHAQDTYLVLDK	-0.0553972	0.639385
ZAP70_313_325	P43403	SVYESPYSDPEEL	0.045644	0.643537
JAK1_1027_1039	P23458	AIETDKEYYTVKD	-0.0628066	0.660719
NTRK2_696_708	Q16620	GMSRDVYSTDYYR	0.0399976	0.671183
ZBT16_621_633	Q05516	LRTHNGASPYQCT	0.12299	0.678012
TYK2_1048_1060	P29597	VPEGHEYYRVRED	-0.0403768	0.68908
GAB2_638_648	Q9UQC2	DEKVDYVQVDK	0.163666	0.694828
ERBB2_1241_1253	P04626	PTAENPEYLGLDV	-0.0616212	0.697692
CBL_693_705	P22681	EGEEDTEYMTPSS	0.329418	0.697959
ZAP70_485_497	P43403	ALGADDSYYTARS	0.0313933	0.704571
VISTA_260_270	Q9H7M9	RHPLSYVAQRQ	-0.0494573	0.705604
CDK4_11_23	P11802	EIGVGAYGTVYKA	0.0555882	0.707351
ANXA1_14_26	P04083	IENEEQEYVQTVK	0.0810578	0.720214
FAK2_572_584	Q14289	RYIEDEDYYKASV	0.0284119	0.737298
EPHB1_921_933	P54762	SAIKMVQYRDSFL	-0.0357592	0.738243
VGFR2_989_1001	P35968	EEAPEDLYKDFLT	-0.0435814	0.748925
EPHA2_765_777	P29317	EDDPEATYTTSGG	-0.0623069	0.753359
ENOG_37_49	P09104	SGASTGIYEALEL	-0.031143	0.759868
EPHA7_607_619	Q15375	TYIDPETYEDPNR	0.0409755	0.768391
PTN6_558_570	P29350	KHKEDVYENLHTK	-0.035697	0.774693
MBP_198_210	P02686	ARTAHYGSLPQKS	0.0439889	0.777011
EPHB4_583_595	P54760	IGHGTKVYIDPFT	-0.0813648	0.786989
RAF1_332_344	P04049	PRGQRDSSYYWEI	-0.0160989	0.800994
LCK_387_399	P06239	RLIEDNEYTAREG	-0.018036	0.82068
JAK2_563_577	O60674	VRREVGDYGQLHETE	-0.0269983	0.825945
PTN11_580_590	Q06124	SARVYENVGLM	-0.128025	0.826336
PTN11_541_551	Q06124	RKGHEYTNIKY	0.0308481	0.826645
MK12_178_190	P53778	ADSEMTGYVVTRW	0.038934	0.841124
CD3Z_77_89	P20963	LGRREEYDVLDKR	0.0460945	0.84278
STAT2_684_696	P52630	LQERRKYLKHRLI	-0.0388647	0.848696
RET_1022_1034	P07949	TPSDSLIYDDGLS	0.0270113	0.853375
JAK3_974_986	P52333	LPLDKDYYVVREP	0.0168129	0.853631
MK12_180_189_M182B	P53778	SEBTGYVVTR	0.0194633	0.872872
K2C8_425_437	P05787	SAYGGLTSPGLSY	0.0238571	0.873046
VGFR1_1162_1174	P17948	VQQDGKDYIPINA	-0.0941781	0.888349
KIT_930_942_C942S	P10721	ESTNHIYSNLANS	-0.0176337	0.892181
SHC1_309_321	P29353	ELRFKQYLRNPPK	0.02081	0.904349
YES_420_432	P07947	LIEDNEYTARQGA	0.0351647	0.914782
AKT1_309_321_C310S	P31749	FSGTPEYLAPEVL	0.0279812	0.915718
PDPK1_369_381	O15530	DEDCYGNYDNLLS	0.0127006	0.924184
PDPK1_2_14	O15530	ARTTSQLYDAVPI	0.0114906	0.925085
PP2AB_297_309	P62714	EPHVTRRTPDYFL	-0.00370145	0.934661
PAXI_24_36	P49023	FLSEETPYSYPTG	0.00738859	0.94839
MK03_199_208	P27361	GFLTEYVATR	0.00659633	0.954586
FGFR1_761_773	P11362	TSNQEYLDLSMPL	-0.0260845	0.957743
CD28_203_215	P10747	RKHYQPYAPPRDF	-0.0045079	0.961132
MAPK3_198_210_C203S	Q16644	ALQTPSYTPYYVA	-0.00730014	0.966148
AKT1_170_182	P31749	KATGRYYAMKILK	-0.00534761	0.970833
MUSK_548_560	O15146	LHPNPMYQRMPLL	0.0202773	0.976561
PGFRB_1014_1028	P09619	PNEGDNDYIIPLPDP	-0.00311351	0.98009
C1R_199_211	P00736	TEASGYISSLEYP	0.00389948	0.99561

## Sheet: Peptides STK lower 
ID	UniprotAccession	Sequence	2G-A1::TTest_delta_Force	2G-A1::TTest_p_Force
CDK7_163_175	P50613	GSPNRAYTHQVVT	0.313035	0.00519965
RBL2_655_667	Q08999	GLGRSITSPTTLY	0.294008	0.0235305
NEK3_158_170	P51956	FACTYVGTPYYVP	0.29926	0.0449345
NR4A1_344_356	P22736	GRRGRLPSKPKQP	0.191093	0.157299
CGHB_109_121	P01233	QCALCRRSTTDCG	0.212284	0.172386
RB_242_254	P06400	AVIPINGSPRTPR	-0.149527	0.203851
E1A_ADE05_212_224	P03255	AILRRPTSPVSRE	0.202761	0.222532
VASP_271_283	P50552	LARRRKATQVGEK	0.173321	0.266203
MARCS_152_164	P29966	KKKKKRFSFKKSF	0.0755278	0.278511
CFTR_761_773	P13569	LQARRRQSVLNLM	0.167342	0.279782
ACM1_421_433	P11229	CNKAFRDTFRLLL	0.10917	0.285488
MP2K1_287_299	Q02750	PPRPRTPGRPLSS	-0.0908084	0.295858
MPIP1_172_184	P30304	FTQRQNSAPARML	-0.0825063	0.298467
KAP2_92_104	P13861	SRFNRRVSVCAET	0.25892	0.303876
F263_454_466	Q16875	NPLMRRNSVTPLA	0.184653	0.304931
MYPC3_268_280	Q14896	LSAFRRTSLAGGG	0.213294	0.327295
CREB1_126_138	P16220	EILSRRPSYRKIL	0.190997	0.327462
DESP_2842_2854	P15924	RSGSRRGSFDATG	0.445536	0.360564
NCF1_296_308	P14598	RGAPPRRSSIRNA	0.203889	0.370652
KAP3_107_119	P31323	NRFTRRASVCAEA	0.170034	0.371369
VTNC_390_402	P04004	NQNSRRPSRATWL	0.207575	0.375063
ADRB2_338_350	P07550	ELLCLRRSSLKAY	0.233021	0.383246
CFTR_730_742	P13569	EPLERRLSLVPDS	0.245234	0.394881
GRIK2_708_720	Q13002	FMSSRRQSVLVKS	0.142045	0.398209
SCN7A_898_910	Q01118	KNGCRRGSSLGQI	0.283527	0.400116
NCF1_321_333	P14598	QDAYRRNSVRFLQ	0.232057	0.416248
KPB1_1011_1023	P46020	QVEFRRLSISAES	0.260645	0.424942
CAC1C_1974_1986	Q13936	ASLGRRASFHLEC	0.209401	0.430955
CENPA_1_14	P49450	MGPRRRSRKPEAPR	0.149767	0.434382
KS6A1_374_386	Q15418	QLFRGFSFVATGL	-0.0596895	0.435572
GYS2_1_13	P54840	MLRGRSLSVTSLG	0.0754906	0.436769
MARCS_160_172	P29966	FKKSFKLSGFSFK	0.0659218	0.448739
NFKB1_330_342	P19838	FVQLRRKSDLETS	0.225673	0.449023
EPB42_241_253	P16452	LLNKRRGSVPILR	0.219757	0.450489
H2B1B_ 27_40	P33778	GKKRKRSRKESYSI	0.22705	0.454986
RYR1_4317_4329	P21817	VRRLRRLTAREAA	0.144783	0.458244
KCNA1_438_450	Q09470	DSDLSRRSSSTMS	0.349829	0.468992
ERBB2_679_691	P04626	QQKIRKYTMRRLL	-0.0617031	0.494444
STMN2_90_102	Q93045	AAGERRKSQEAQV	0.313856	0.499717
BAD_112_124	Q92934	RELRRMSDEFVDS	0.289987	0.509013
ACM4_456_468	P08173	CNATFKKTFRHLL	0.0621183	0.515023
GPSM2_394_406	P81274	PKLGRRHSMENME	0.277993	0.516815
PLEK_106_118	P08567	GQKFARKSTRRSI	0.0650259	0.526633
VASP_150_162	P50552	EHIERRVSNAGGP	0.225793	0.531532
REL_260_272	Q04864	KMQLRRPSDQEVS	0.285086	0.532708
TOP2A_1463_1475	P11388	RRKRKPSTSDDSD	0.118372	0.53822
LIPS_944_956	Q05469	GFHPRRSSQGATQ	0.20093	0.547589
PLM_76_88	O00168	EEGTFRSSIRRLS	0.280641	0.548512
RAP1B_172_184	P61224	PGKARKKSSCQLL	0.166831	0.56145
TY3H_65_77	P07101	FIGRRQSLIEDAR	0.143074	0.5685
KCNA6_504_516	P17658	ANRERRPSYLPTP	0.102856	0.569577
STK6_283_295	O14965	SSRRTTLCGTLDY	0.12044	0.572977
GBRB2_427_439	P47870	SRLRRRASQLKIT	0.105149	0.574796
ADDB_696_708	P35612	GSPSKSPSKKKKK	0.131691	0.574817
PPR1A_28_40	Q13522	QIRRRRPTPATLV	0.0923546	0.585579
RS6_228_240	P62753	IAKRRRLSSLRAS	0.112433	0.595512
KCNA2_442_454	P16389	PDLKKSRSASTIS	0.193862	0.598221
RB_803_815	P06400	NIYISPLKSPYKI	-0.0472606	0.599637
PTK6_436_448	Q13882	ALRERLSSFTSYE	0.124213	0.610541
KCNA3_461_473	P22001	EELRKARSNSTLS	0.228264	0.623863
ERF_519_531	P50548	GEAGGPLTPRRVS	0.139141	0.630836
PTN12_32_44	Q05209	FMRLRRLSTKYRT	0.0957565	0.631989
BAD_93_105	Q92934	FRGRSRSAPPNLW	-0.0454763	0.63338
ADDB_706_718	P35612	KKKFRTPSFLKKS	0.0446617	0.683888
FRAP_2443_2455	P42345	RTRTDSYSAGQSV	0.153439	0.689976
IF4E_203_215	P06730	TATKSGSTTKNRF	0.0469007	0.696368
CSF1R_701_713	P07333	NIHLEKKYVRRDS	0.116946	0.698337
NMDZ1_890_902	Q05586	SFKRRRSSKDTST	0.0963819	0.707928
ANXA1_209_221	P04083	AGERRKGTDVNVF	0.108992	0.756139
NOS3_1171_1183	P29474	SRIRTQSFSLQER	0.0760402	0.764286
DCX_49_61	O43602	HFDERDKTSRNMR	0.031016	0.787295
KAPCG_192_206	P22612	VKGRTWTLCGTPEYL	-0.0247981	0.801549
BCKD_45_57	O14874	ERSKTVTSFYNQS	0.0203319	0.806413
H32_3_18	Q71DI3	RTKQTARKSTGGKAPR	0.0351052	0.809314
ACM5_494_506	P08912	CYALCNRTFRKTF	0.019605	0.829105
COF1_17_29	P23528	DMKVRKSSTPEEV	0.201664	0.830348
KIF2C_105_118_S106G	Q99661	EGLRSRSTRMSTVS	-0.0312617	0.842731
ACM5_498_510	P08912	CNRTFRKTFKMLL	-0.0144907	0.860439
BAD_69_81	Q92934	IRSRHSSYPAGTE	0.0319979	0.8691
KPCB_19_31_A25S	P05771	RFARKGSLRQKNV	0.0270699	0.900515
CD27_212_224	P26842	HQRRKYRSNKGES	0.0152373	0.902282
GPR6_349_361	P46095	QSKVPFRSRSPSE	0.0423885	0.907253
FOXO3_25_37	O43524	QSRPRSCTWPLQR	0.00718587	0.939003
ANDR_785_797	P10275	VRMRHLSQEFGWL	-0.0126451	0.961012
LMNB1_16_28	P20700	GGPTTPLSPTRLS	-0.015505	0.964413
CDN1A_139_151	P38936	GRKRRQTSMTDFY	-0.0037771	0.969396
ESR1_160_172	P03372	GGRERLASTNDKG	-0.00397437	0.983137

## Sheet: Peptides STK upper
ID	UniprotAccession	Sequence	2G-A2::TTest_delta_Force	2G-A2::TTest_p_Force
RBL2_655_667	Q08999	GLGRSITSPTTLY	0.500388	0.00304912
RB_803_815	P06400	NIYISPLKSPYKI	0.203827	0.0189316
KCNA2_442_454	P16389	PDLKKSRSASTIS	0.599039	0.0408151
FRAP_2443_2455	P42345	RTRTDSYSAGQSV	0.614431	0.0420967
KCNA1_438_450	Q09470	DSDLSRRSSSTMS	0.723729	0.0454892
BAD_69_81	Q92934	IRSRHSSYPAGTE	0.304848	0.0549947
GPR6_349_361	P46095	QSKVPFRSRSPSE	0.550764	0.0602642
NOS3_1171_1183	P29474	SRIRTQSFSLQER	0.406053	0.0656876
KCNA3_461_473	P22001	EELRKARSNSTLS	0.651254	0.0689735
COF1_17_29	P23528	DMKVRKSSTPEEV	1.24847	0.0702239
PLM_76_88	O00168	EEGTFRSSIRRLS	0.66359	0.0775501
RAP1B_172_184	P61224	PGKARKKSSCQLL	0.40279	0.0793875
ANDR_785_797	P10275	VRMRHLSQEFGWL	0.348802	0.0851341
BAD_112_124	Q92934	RELRRMSDEFVDS	0.58123	0.0917911
STMN2_90_102	Q93045	AAGERRKSQEAQV	0.566229	0.100588
CENPA_1_14	P49450	MGPRRRSRKPEAPR	0.200577	0.104045
PLEK_106_118	P08567	GQKFARKSTRRSI	0.226931	0.117302
GYS2_1_13	P54840	MLRGRSLSVTSLG	0.197279	0.119594
ACM5_494_506	P08912	CYALCNRTFRKTF	0.139132	0.123499
VASP_271_283	P50552	LARRRKATQVGEK	0.240094	0.123876
DESP_2842_2854	P15924	RSGSRRGSFDATG	0.484535	0.135492
REL_260_272	Q04864	KMQLRRPSDQEVS	0.512803	0.140891
ERF_519_531	P50548	GEAGGPLTPRRVS	0.332945	0.161569
LIPS_944_956	Q05469	GFHPRRSSQGATQ	0.347071	0.176175
H2B1B_ 27_40	P33778	GKKRKRSRKESYSI	0.263566	0.177031
GPSM2_394_406	P81274	PKLGRRHSMENME	0.401	0.185473
CGHB_109_121	P01233	QCALCRRSTTDCG	0.248852	0.202105
SCN7A_898_910	Q01118	KNGCRRGSSLGQI	0.317048	0.210824
KIF2C_105_118_S106G	Q99661	EGLRSRSTRMSTVS	0.142575	0.211105
PTK6_436_448	Q13882	ALRERLSSFTSYE	0.286823	0.213179
H32_3_18	Q71DI3	RTKQTARKSTGGKAPR	-0.122306	0.21382
KPCB_19_31_A25S	P05771	RFARKGSLRQKNV	0.225902	0.222215
ADDB_696_708	P35612	GSPSKSPSKKKKK	-0.207487	0.226718
CSF1R_701_713	P07333	NIHLEKKYVRRDS	0.275427	0.232575
ESR1_160_172	P03372	GGRERLASTNDKG	0.171103	0.234733
RYR1_4317_4329	P21817	VRRLRRLTAREAA	0.241096	0.236139
NFKB1_330_342	P19838	FVQLRRKSDLETS	0.299452	0.242765
MARCS_152_164	P29966	KKKKKRFSFKKSF	-0.1107	0.243851
PPR1A_28_40	Q13522	QIRRRRPTPATLV	0.166703	0.247905
DCX_49_61	O43602	HFDERDKTSRNMR	-0.131373	0.261025
ACM4_456_468	P08173	CNATFKKTFRHLL	0.090364	0.263253
ACM5_498_510	P08912	CNRTFRKTFKMLL	0.0737641	0.275374
VASP_150_162	P50552	EHIERRVSNAGGP	0.320269	0.287296
E1A_ADE05_212_224	P03255	AILRRPTSPVSRE	0.180035	0.321535
NCF1_321_333	P14598	QDAYRRNSVRFLQ	0.259479	0.347026
BCKD_45_57	O14874	ERSKTVTSFYNQS	0.0797515	0.349557
STK6_283_295	O14965	SSRRTTLCGTLDY	0.187257	0.364759
TY3H_65_77	P07101	FIGRRQSLIEDAR	0.206732	0.38076
FOXO3_25_37	O43524	QSRPRSCTWPLQR	0.0825397	0.389314
NR4A1_344_356	P22736	GRRGRLPSKPKQP	-0.108497	0.393334
ADRB2_338_350	P07550	ELLCLRRSSLKAY	0.221057	0.401847
NCF1_296_308	P14598	RGAPPRRSSIRNA	0.18754	0.403544
EPB42_241_253	P16452	LLNKRRGSVPILR	0.20842	0.41509
KPB1_1011_1023	P46020	QVEFRRLSISAES	0.227913	0.420235
RS6_228_240	P62753	IAKRRRLSSLRAS	0.175566	0.429663
PTN12_32_44	Q05209	FMRLRRLSTKYRT	0.149797	0.455272
CDK7_163_175	P50613	GSPNRAYTHQVVT	-0.129071	0.460937
MPIP1_172_184	P30304	FTQRQNSAPARML	0.0666385	0.484158
NMDZ1_890_902	Q05586	SFKRRRSSKDTST	0.149446	0.492481
VTNC_390_402	P04004	NQNSRRPSRATWL	0.152663	0.498386
ANXA1_209_221	P04083	AGERRKGTDVNVF	0.201146	0.508174
KAP2_92_104	P13861	SRFNRRVSVCAET	0.14427	0.509995
GBRB2_427_439	P47870	SRLRRRASQLKIT	0.109166	0.56387
ACM1_421_433	P11229	CNKAFRDTFRLLL	0.0405616	0.572661
KCNA6_504_516	P17658	ANRERRPSYLPTP	0.109385	0.577771
CREB1_126_138	P16220	EILSRRPSYRKIL	0.116257	0.59273
CD27_212_224	P26842	HQRRKYRSNKGES	-0.051667	0.595922
CAC1C_1974_1986	Q13936	ASLGRRASFHLEC	0.130606	0.601566
ERBB2_679_691	P04626	QQKIRKYTMRRLL	0.0494597	0.636291
TOP2A_1463_1475	P11388	RRKRKPSTSDDSD	0.0960409	0.651899
KAP3_107_119	P31323	NRFTRRASVCAEA	0.0895266	0.655207
CFTR_730_742	P13569	EPLERRLSLVPDS	0.126754	0.656914
GRIK2_708_720	Q13002	FMSSRRQSVLVKS	0.0902106	0.67199
NEK3_158_170	P51956	FACTYVGTPYYVP	-0.0825745	0.687803
MARCS_160_172	P29966	FKKSFKLSGFSFK	-0.0255363	0.722425
RB_242_254	P06400	AVIPINGSPRTPR	-0.0319067	0.774637
IF4E_203_215	P06730	TATKSGSTTKNRF	-0.0347524	0.786947
MYPC3_268_280	Q14896	LSAFRRTSLAGGG	0.0644647	0.790767
BAD_93_105	Q92934	FRGRSRSAPPNLW	0.0167922	0.820315
KAPCG_192_206	P22612	VKGRTWTLCGTPEYL	-0.0214115	0.841811
CDN1A_139_151	P38936	GRKRRQTSMTDFY	0.0211799	0.892428
KS6A1_374_386	Q15418	QLFRGFSFVATGL	0.00510284	0.945605
MP2K1_287_299	Q02750	PPRPRTPGRPLSS	0.00401831	0.966417
CFTR_761_773	P13569	LQARRRQSVLNLM	0.00694684	0.972804
LMNB1_16_28	P20700	GGPTTPLSPTRLS	-0.00296038	0.992089
ADDB_706_718	P35612	KKKFRTPSFLKKS	-0.000272546	0.997306
F263_454_466	Q16875	NPLMRRNSVTPLA	0.000494685	0.998145

## Sheet: Kinase prediction PTK lower
Kinase Uniprot ID	Kinase Name	Mean Specificity Score	Mean Significance Score	Mean Final Score	Median Final score	Mean Kinase Statistic	Median Kinase Statistic	SD Kinase Statitistic	Mean peptide set size
P07948	Lyn	2.24337	1.35075	3.59412	3.69037	-0.826156	-0.838759	0.0304771	20.2222
P43405	Syk	2.58786	0.963145	3.551	3.66555	-0.646164	-0.64919	0.0136454	63.4444
P43403	ZAP70	2.45591	0.903539	3.35945	3.62709	-0.662088	-0.655083	0.0201238	54.3333
P54756	EphA5	1.95205	1.61416	3.56621	3.50713	-1.39349	-1.42049	0.0539896	3.25
Q16620	TRKB	1.04641	1.45431	2.50072	2.88739	-0.686861	-0.719324	0.138906	16
P00519	Abl	1.75955	1.34388	3.10343	2.78835	-0.637155	-0.632332	0.0656167	48.7778
P42684	Arg	1.70765	1.09006	2.79771	2.69551	-0.647234	-0.633512	0.0519135	45.2222
P29322	EphA8	1.28208	1.31876	2.60084	2.60084	-1.11288	-1.11288	0	3
P09769	Fgr	1.44333	1.20305	2.64639	2.47314	-0.978858	-0.871557	0.260104	7.11111
P12931	Src	1.65187	1.07658	2.72845	2.41567	-0.678245	-0.651234	0.05883	34.5556
P29320	EphA3	0.755499	1.65938	2.41488	2.41488	-0.777872	-0.777872	0	4
P51813	Etk/BMX	1.05307	1.19668	2.24975	2.37018	-0.620136	-0.653425	0.0615571	28.5556
P21709	EphA1	0.706062	1.61528	2.32134	2.36452	-0.727423	-0.707511	0.074926	4.8
P00533	EGFR	0.641863	1.36766	2.00952	2.18072	-0.542837	-0.561597	0.0491641	41.7778
P04626	HER2	0.878261	1.20922	2.08748	2.15739	-0.612742	-0.624044	0.127856	28.8889
P21860	HER3	1.13263	1.03976	2.17239	2.13478	-0.60934	-0.61576	0.0271253	40
Q06418	Tyro3/Sky	0.987966	1.11063	2.0986	2.10568	-0.598185	-0.601347	0.0347669	39.2222
P10721	Kit	1.00398	1.05528	2.05926	2.0265	-0.691599	-0.719105	0.0678485	15.4444
P51451	BLK	1.11127	0.91119	2.02246	2.02503	-0.683809	-0.675796	0.0936843	20.4444
Q9UM73	ALK	0.996589	1.02554	2.02213	2.0007	-0.59416	-0.593048	0.0128535	37.1111
P07947	Yes	1.18745	1.00561	2.19306	1.98431	-0.690746	-0.657735	0.0941432	21.3333
P54764	EphA4	0.670983	1.18937	1.86035	1.94892	-0.768488	-0.84334	0.112277	3.33333
Q13308	CCK4/PTK7	0.831039	1.11839	1.94943	1.92841	-0.863985	-0.863985	0	3
P06241	Fyn	0.90279	0.870531	1.77332	1.87121	-0.678501	-0.664823	0.0597085	14.3333
P42680	TEC	0.793293	1.09285	1.88614	1.82137	-0.576432	-0.580882	0.0354324	34.1111
P14616	IRR	0.554698	1.12564	1.68034	1.81581	-0.61922	-0.662026	0.158498	4.83333
Q05397	FAK1	0.869603	0.958438	1.82804	1.81429	-0.585529	-0.581932	0.0369032	36.3333
P08631	HCK	0.633784	0.902608	1.53639	1.69776	-0.577771	-0.577218	0.0495751	24
P08069	IGF1R	0.492261	1.20912	1.70138	1.67861	-0.560194	-0.572041	0.0342329	13.4444
Q12866	Mer	0.609342	1.01893	1.62827	1.59203	-0.544712	-0.528111	0.0495297	44.6667
P29376	LTK	0.832704	1.10108	1.93379	1.57761	-0.698602	-0.642305	0.18603	11.8889
Q16288	TRKC	0.663755	1.02694	1.6907	1.57741	-0.610531	-0.620233	0.0816225	14.1111
P30530	Axl	0.838298	0.846527	1.68483	1.50185	-0.563433	-0.538806	0.050942	49.7778
Q15303	HER4	0.629782	1.11224	1.74202	1.42403	-0.597874	-0.501911	0.208619	27.1111
P08581	Met	0.693356	0.733659	1.42702	1.42187	-0.573378	-0.581723	0.0239597	28.3333
Q08345	DDR1	0.573635	0.857548	1.43118	1.41676	-0.732752	-0.732752	0	3
P09619	PDGFR[beta]	0.506549	0.933066	1.43961	1.33913	-0.572998	-0.507637	0.0815375	12.7778
P29317	EphA2	0.344082	1.12584	1.46992	1.30729	-0.493806	-0.447089	0.107553	6.44444
P06213	InSR	0.463804	0.889514	1.35332	1.29975	-0.542113	-0.534225	0.0144608	19.4444
P54760	EphB4	0.319438	0.974771	1.29421	1.29421	-0.512589	-0.512589	0	3
P04629	TRKA	0.502286	0.871202	1.37349	1.22429	-0.575639	-0.516232	0.118169	10.2222
P42681	TXK	0.276418	0.8491	1.12552	1.21223	-0.470088	-0.486852	0.0601504	26.6667
P06239	Lck	0.616668	0.801629	1.4183	1.16317	-0.543542	-0.522428	0.0606876	29.2222						Brk	FAK2	FGFR4	ITK	PDGFR[alpha]
P42685	FRK	0.375536	0.748466	1.124	1.16287	-0.50858	-0.516022	0.0235478	45.2222						BTK	Fer	FLT1	JAK1~b	Ret
H0Y8A4	RYK	0.332813	0.908214	1.24103	1.13692	-0.470565	-0.493679	0.147578	7.44444						CSK	Fes	FLT3	JAK2	Ron
P21802	FGFR2	0.453472	0.648436	1.10191	1.12265	-0.526644	-0.561136	0.110726	9.66667						CTK	FGFR1	FLT4	JAK3	Ros
P41240	CSK	0.228046	0.87693	1.10498	1.11155	-0.478721	-0.477928	0.0049163	39.7778						EphB1	FGFR2	FmS/CSFR	KDR	RYK
P35968	KDR	0.20407	1.07528	1.27935	1.10989	-0.44535	-0.416764	0.071566	16.8889						EphB3	FGFR3	FRK	Lck	Srm
P22607	FGFR3	0.282603	0.625787	0.908391	1.06124	-0.438888	-0.510016	0.121952	9.44444										Tyk2
P42679	CTK	0.2963	0.795026	1.09133	1.04849	-0.484272	-0.494375	0.04689	27
P52333	JAK3	0.130622	1.05405	1.18467	1.03354	-0.278867	-0.215468	0.0751813	3.55556
P22455	FGFR4	0.315376	0.714682	1.03006	1.01233	-0.48611	-0.493788	0.0434479	19.4444
Q04912	Ron	0.327169	0.70907	1.03624	1.00753	-0.508204	-0.481874	0.0882423	6.55556
Q9H3Y6	Srm	0.195405	0.796575	0.99198	1.00186	-0.465555	-0.458588	0.016486	38.1111
Q08881	ITK	0.146016	0.880918	1.02693	0.967784	-0.442164	-0.434287	0.0337807	34.8889
Q14289	FAK2	0.295626	0.739557	1.03518	0.959398	-0.491353	-0.470255	0.0404226	27.8889
P16234	PDGFR[alpha]	0.31364	0.586729	0.900369	0.921369	-0.489497	-0.540265	0.0761515	5.33333
P07333	FmS/CSFR	0.32837	0.736963	1.06533	0.893823	-0.499581	-0.44504	0.180691	8.88889
Q13882	Brk	0.165569	0.772007	0.937576	0.88019	-0.465505	-0.460415	0.0269677	57
P29597	Tyk2	0.185888	0.660293	0.84618	0.855488	-0.361381	-0.361381	0	4
P07949	Ret	0.424513	0.74483	1.16934	0.844251	-0.503574	-0.498734	0.0924194	16.8889
Q06187	BTK	0.195039	0.611453	0.806493	0.797141	-0.441389	-0.435966	0.0410257	18.4444
P11362	FGFR1	0.24921	0.618622	0.867832	0.783022	-0.465736	-0.452224	0.0477422	13.2222
P35916	FLT4	0.0793245	0.521134	0.600459	0.632719	-0.326032	-0.334023	0.0938664	14
P16591	Fer	0.0662669	0.544466	0.610733	0.613451	-0.288727	-0.286088	0.0899455	13.7778
P17948	FLT1	0.0332072	0.455031	0.488238	0.455094	-0.286179	-0.289714	0.0533608	18.1111
P07332	Fes	0.0602744	0.502674	0.562949	0.451704	-0.277732	-0.265063	0.0945162	13
P23458	JAK1~b	0.0805211	0.388382	0.468903	0.425877	-0.235227	-0.217818	0.0348181	5.5
O60674	JAK2	0.00193875	0.384009	0.385947	0.352911	-0.17767	-0.167525	0.0342401	20.8889
P36888	FLT3	0.0398198	0.358786	0.398606	0.34222	-0.225081	-0.246106	0.147292	12.625
P54762	EphB1	0.063019	0.218506	0.281525	0.281525	0.149251	0.149251	0	3
P54753	EphB3	0.0315171	0.210419	0.241936	0.241936	-0.0901458	-0.0901458	NA	3
P08922	Ros	0.0417451	0.0934564	0.135202	0.133376	-0.095949	-0.095949	0	3

## Sheet: Kinase prediction PTK upper
Median Final score	Mean Kinase Statistic	Median Kinase Statistic	SD Kinase Statitistic	Mean peptide set size
2.99654	-0.571031	-0.638608	0.0801365	3.55556
1.60928	0.310759	0.303344	0.0683319	4.83333
1.55278	-0.351206	-0.351036	0.000341237	5.5
1.34563	-0.373518	-0.373518	NA	3
1.26658	-0.221364	-0.242787	0.0682287	14.3333
1.18722	0.384537	0.384537	0	3
1.16839	-0.32389	-0.280857	0.0645486	5.33333
1.10418	-0.328768	-0.328768	0	3
1.09332	-0.353695	-0.353695	0	3
1.07456	-0.215663	-0.225192	0.0494334	13.7778
1.04232	-0.305325	-0.305325	0	4
0.880797	-0.237967	-0.211315	0.0752246	7.11111
0.806219	-0.198664	-0.181486	0.0774785	9.44444
0.761715	-0.285762	-0.285762	0	3
0.740741	-0.129069	-0.136213	0.0316038	18.1111
0.676624	-0.126798	-0.129779	0.02458	34.5556
0.617983	-0.197485	-0.208116	0.0264535	4.8
0.610437	-0.219961	-0.219961	0	4
0.601643	-0.111439	-0.110865	0.0127422	20.2222
0.552024	0.146519	0.141996	0.0815518	13.2222
0.550491	-0.119551	-0.134253	0.0490367	14
0.530732	-0.107002	-0.103404	0.0205219	48.7778
0.496002	-0.163226	-0.217268	0.0810632	3.33333
0.494307	-0.119889	-0.116798	0.0574832	24
0.49408	-0.119249	-0.108915	0.028392	34.1111
0.483893	-0.0954384	-0.0977517	0.0133271	29.2222
0.456165	-0.117902	-0.144954	0.0660609	6.55556
0.432268	-0.08848	-0.0954804	0.0148219	63.4444
0.431869	-0.0868168	-0.0899621	0.0145866	49.7778
0.43071	-0.0644296	-0.113327	0.0657114	16
0.427542	-0.0953896	-0.106713	0.135089	6.44444
0.419175	-0.108535	-0.113255	0.0289094	19.4444
0.394897	-0.127595	-0.127595	0	3
0.318704	-0.105371	-0.0855874	0.0536991	12.7778
0.318578	0.0418172	0.0714745	0.093364	8.88889
0.293002	-0.0796841	-0.076483	0.0107615	54.3333
0.274631	-0.0801695	-0.076167	0.0625057	9.66667
0.268276	-0.0129696	-0.00102018	0.0653476	16.8889
0.267641	-0.030233	-0.0422172	0.0773312	12.625
0.255895	-0.0672154	-0.0683974	0.0218506	34.8889
0.2547	-0.0667025	-0.0729521	0.0105377	38.1111
0.252843	-0.0478109	-0.066813	0.0358452	21.3333
0.237381	-0.0461685	-0.0604827	0.0485065	40
0.232496	0.0894082	0.0898105	0.000804558	3.25
0.205317	-0.0348087	-0.052472	0.0441176	13.4444
0.194907	-0.0457219	-0.0463436	0.0350527	39.2222
0.193625	-0.0788225	-0.0657117	0.0390964	13
0.193082	-0.0477387	-0.0486821	0.0198332	19.4444
0.191913	-0.0585512	-0.0622599	0.0243888	44.6667
0.189813	0.000403048	-0.0245746	0.0731942	7.44444
0.188581	-0.0732948	-0.0621177	0.0226594	45.2222
0.187605	-0.0400892	-0.0440873	0.0208557	37.1111
0.181785	0.0178694	-0.00261606	0.0793585	27
0.179194	0.029302	0.0291961	0.0574926	14.1111
0.167764	-0.0554123	-0.0554123	0	3
0.161257	0.054	0.0518436	0.0374295	10.2222
0.158761	-0.0297631	-0.0444792	0.0629365	11.8889
0.145063	-0.0349335	-0.0535038	0.0311204	36.3333
0.144893	-0.034522	-0.0421008	0.030212	28.5556
0.131697	-0.055062	-0.0363007	0.0546221	15.4444
0.130881	0.0260959	-0.0064057	0.0797346	26.6667
0.130041	-0.0206185	-0.00605171	0.0828426	27.1111
0.123191	0.00900163	0.00856211	0.0260012	20.8889
0.121108	-0.0408848	-0.0419965	0.0224504	45.2222
0.114259	-0.0392885	-0.0370096	0.0279089	27.8889
0.113155	-0.0149244	-0.0211829	0.034483	18.4444
0.09442	-0.0254472	-0.0227706	0.0128135	39.7778
0.0808466	-1.59276e-05	0.0141471	0.0278655	28.8889
0.0484527	-0.00941756	-0.0105897	0.0118025	28.3333
0.0437201	-0.0408865	-0.0328363	0.0230475	57
0.0301128	-0.00931394	-0.0120754	0.00961621	20.4444
0.0292813	0.00442962	-0.00712747	0.0288382	41.7778
0.0186345	-0.0253942	0.0021032	0.0415638	16.8889

## Sheet: Kinase prediction STK lower
Kinase Uniprot ID	Kinase Name	Mean Specificity Score	Mean Significance Score	Mean Final Score	Median Final score	Mean Kinase Statistic	Median Kinase Statistic	SD Kinase Statitistic	Mean peptide set size
P45984	JNK2	1.19775	0.668049	1.8658	1.89374	0.297258	0.292831	0.0132269	14.6667
Q13976	PKG1	1.35658	0.352897	1.70948	1.61005	0.251531	0.252033	0.00345682	39.5556
Q92772	CDKL2	0.886057	0.677781	1.56384	1.56384	0.331405	0.331405	NA	3
P24941	CDK2	0.825416	0.76457	1.58999	1.49463	0.277229	0.268237	0.0177777	11.2222
Q13131	AMPK[alpha]1	0.983082	0.404704	1.38779	1.41994	0.301837	0.307065	0.00789645	10
Q16512	PKN1/PRK1	0.801493	0.631843	1.43334	1.39023	0.303038	0.301058	0.00936211	5
P17612	PKA[alpha]	1.05992	0.319741	1.37967	1.35458	0.232994	0.232616	0.00651278	48
P53779	JNK3	0.820226	0.560343	1.38057	1.23687	0.256508	0.242644	0.0208259	17.4444
P45983	JNK1	0.766097	0.551648	1.31775	1.21518	0.252029	0.242644	0.0186475	17.6667
P06493	CDC2/CDK1	0.551645	0.631057	1.1827	1.21359	0.241948	0.247274	0.00939275	10.7778
P24723	PKC[eta]	0.688485	0.433825	1.12231	1.18842	0.251414	0.255563	0.0101782	13.7778
P17252	PKC[alpha]	0.70129	0.37979	1.08108	1.13407	0.234235	0.237973	0.00697859	29.3333
P50613	CDK7	0.509846	0.622935	1.13278	1.11875	0.233141	0.233453	0.00248605	11.8889
P05771	PKC[beta]	0.59995	0.502791	1.10274	1.10704	0.253423	0.253423	0	9
Q16566	CaMK4	0.767143	0.352217	1.11936	1.03433	0.265587	0.254916	0.0258499	11.7778
Q86V86	Pim3	0.591584	0.344068	0.935652	1.0268	0.213931	0.216039	0.00515917	54.3333
Q00532	CDKL1	0.577273	0.926738	1.50401	1.01116	0.280138	0.188029	0.157041	4.4
P49841	GSK3[beta]	0.469475	0.536743	1.00622	0.984892	0.249278	0.248159	0.00335517	3.88889
P05129	PKC[gamma]	0.559844	0.396245	0.956089	0.980269	0.23708	0.243219	0.0130737	14.1111
O15264	p38[delta]	0.384954	0.39344	0.778394	0.947321	0.185941	0.228613	0.0714343	13.4444
P51817	PRKX	0.591199	0.307192	0.89839	0.937915	0.227323	0.226985	0.00961459	30.2222
O94921	PFTAIRE1	0.567526	0.338335	0.905861	0.91001	0.27264	0.27264	0	3
O15111	IKK[alpha]	0.58421	0.330073	0.914283	0.909389	0.271809	0.272892	0.00162395	3.66667
Q8IWB6	SgK307	0.420252	0.461569	0.881821	0.888052	0.24779	0.24779	0	3
Q05513	PKC[zeta]	0.427492	0.432216	0.859708	0.845454	0.226164	0.220992	0.00857664	9.22222
P49674	CK1[epsilon]	0.531653	0.283997	0.815649	0.815649	0.256899	0.256899	NA	3
Q13464	ROCK1	0.392978	0.418575	0.811553	0.815649	0.226313	0.234018	0.0112832	4.71429
O75676	MSK2	0.416832	0.381021	0.797854	0.786493	0.240629	0.240629	0	3
P49840	GSK3[alpha]	0.317116	0.464659	0.781775	0.777554	0.211115	0.211115	0	3
Q13237	PKG2	0.470588	0.284748	0.755336	0.777554	0.214047	0.215781	0.00840303	35.3333
P31749	Akt1/PKB[alpha]	0.396309	0.314431	0.71074	0.761552	0.210045	0.211481	0.0070865	26.4444
Q15131	CDK10	0.390184	0.334349	0.724533	0.755574	0.22728	0.234304	0.0288507	5.11111
Q05655	PKC[delta]	0.516354	0.338105	0.854459	0.753501	0.225094	0.215385	0.0210534	21.6667
Q9UBS0	p70S6K[beta]	0.466024	0.303868	0.769892	0.746934	0.221522	0.212705	0.0211145	24.3333
O75116	ROCK2	0.360621	0.357586	0.718206	0.730375	0.214274	0.216635	0.0245416	4.8
O43930	PRKY	0.408536	0.288705	0.69724	0.721265	0.216581	0.22482	0.0265867	10.1111
P41743	PKC[iota]	0.333857	0.365028	0.698885	0.717278	0.206204	0.211687	0.00843723	13.3333
P31751	Akt2/PKB[beta]	0.37984	0.316637	0.696476	0.707833	0.208664	0.207416	0.0107759	24
Q02156	PKC[epsilon]	0.391566	0.351383	0.742949	0.707248	0.213789	0.209427	0.00794369	19.4444
Q9HBY8	SGK2	0.399615	0.259267	0.658882	0.689434	0.209723	0.212126	0.0194814	13.4444
Q9P1W9	Pim2	0.351625	0.306229	0.657855	0.659921	0.204499	0.205343	0.0097368	36.3333
Q15759	p38[beta]	0.345396	0.3631	0.708496	0.655812	0.212344	0.19889	0.0351832	4.8
Q04759	PKC[theta]	0.281875	0.325881	0.607756	0.642858	0.197693	0.203202	0.0103623	21.3333
Q9UQM7	CaMK2[alpha]	0.372675	0.268844	0.641519	0.641738	0.230079	0.230079	0	3
O96017	CHK2	0.309757	0.33143	0.641187	0.632331	0.199185	0.204656	0.0147063	18.7778
O14920	IKK[beta]	0.291014	0.34868	0.639694	0.615124	0.200793	0.202229	0.0156085	3.66667
P11309	Pim1	0.285698	0.330161	0.615859	0.612724	0.201243	0.201545	0.00195595	59.1111
Q16539	MAPK14	0.442234	0.391724	0.833957	0.593228	0.177056	0.186985	0.0991161	10.7778
Q00526	CDK3	0.214389	0.377475	0.591864	0.58316	0.178415	0.175933	0.012979	8.88889
P23443	p70S6K	0.228826	0.306634	0.53546	0.538658	0.185183	0.188144	0.015828	15.7778
P42345	mTOR/FRAP	0.390169	0.342873	0.733042	0.523052	0.210728	0.162302	0.0744482	4.88889
Q8NI60	ADCK3	0.163141	0.301849	0.464991	0.510475	0.158026	0.17536	0.0223867	8.77778
Q15139	PKD1	0.226962	0.265866	0.492828	0.497212	0.178886	0.178886	0	6
P49137	MAPKAPK2	0.225298	0.316972	0.542271	0.485851	0.188697	0.184656	0.0114358	25.6667
Q16644	MAPKAPK3	0.238552	0.310384	0.548936	0.484041	0.187704	0.187286	0.0216978	29.3333
O75582	MSK1	0.196441	0.290285	0.486726	0.481044	0.171083	0.171083	0	8
P51812	RSK2	0.189767	0.277867	0.467634	0.455862	0.168436	0.168436	0	8
Q13535	ATR	0.175009	0.231451	0.40646	0.432494	0.15292	0.159177	0.0187727	5.88889
Q96Q40	PFTAIRE2	0.176437	0.217434	0.393872	0.40513	0.155158	0.152954	0.0152238	5.77778
P68400	CK2[alpha]1	0.197358	0.198966	0.396324	0.402832	0.164791	0.164791	0	3
Q00537	PCTAIRE2	0.156459	0.251073	0.407532	0.395463	0.145615	0.14498	0.00142136	3.2
Q15418	RSK3	0.148586	0.245202	0.393788	0.385905	0.158024	0.158024	0	10
Q96S38	RSKL1	0.149641	0.220955	0.370595	0.375593	0.138498	0.138498	0	3
O14965	AurA/Aur2	0.176485	0.20527	0.381755	0.374585	0.155636	0.152451	0.00955659	4.11111
Q9UIK4	DAPK2	0.191052	0.1769	0.367951	0.367518	0.158719	0.158719	0	3
P16066	ANP[alpha]	0.100241	0.250292	0.350533	0.363697	0.158794	0.163641	0.0140588	20.8889
Q14164	IKK[epsilon]	0.156754	0.194221	0.350975	0.350837	0.149192	0.153791	0.00912529	5.77778
O95819	HGK/ZC1	0.186888	0.178947	0.365835	0.349234	0.160176	0.155095	0.012446	3.83333
Q9Y6S9	RSKL2	0.140714	0.219898	0.360612	0.348865	0.124811	0.124811	0.0341168	3.5
Q00535	CDK5	0.0874035	0.235546	0.322949	0.319998	0.114682	0.114682	0	6
P48729	CK1[alpha]	0.132561	0.195811	0.328372	0.314814	0.144249	0.139489	0.0192303	8.33333
P11802	CDK4	0.0753912	0.207254	0.282645	0.279493	0.0979786	0.0940254	0.0118595	5.22222
Q00534	CDK6	0.0684964	0.190813	0.259309	0.263776	0.0905531	0.0940254	0.0104168	4.88889
Q15349	RSK1/p90RSK	0.098868	0.160289	0.259157	0.260105	0.119955	0.119955	0	6
P50750	CDK9	0.0631221	0.200134	0.263256	0.251118	0.100569	0.0968304	0.00560796	6.66667
Q96GD4	AurB/Aur1	0.102666	0.134796	0.237463	0.246582	0.102429	0.107434	0.0411978	4.11111
P28482	ERK2	0.0562675	0.204865	0.261132	0.223156	0.104086	0.108143	0.062292	12.5556
O14757	CHK1	0.0636661	0.137999	0.201665	0.218509	0.0896556	0.0961752	0.0274544	6
Q9UHD2	TBK1	0.0801674	0.124769	0.204937	0.212418	0.0897801	0.0870958	0.010238	3.88889
P27361	ERK1	0.0684974	0.184517	0.253014	0.203037	0.114064	0.097369	0.041229	11.5556
P41279	COT	0.0758923	0.108434	0.184326	0.187071	0.0773527	0.0773527	0	3
P53778	p38[gamma]	0.210493	0.29084	0.501332	0.18698	0.0563582	-2.26997e-05	0.151899	6.33333
Q13164	ERK5	0.138272	0.208334	0.346606	0.172408	0.0795648	0.082121	0.104991	7.33333
O76039	CDKL5	0.0687782	0.135268	0.204046	0.171311	0.0811034	0.0742647	0.048439	5.125
Q9BWU1	CDK11	0.0469811	0.108965	0.155946	0.15847	0.0627751	0.0627751	0	4
P04049	RAF1	0.0499108	0.112998	0.162908	0.147449	0.0761391	0.0702346	0.0149474	5.33333
O43293	DAPK3	0.0551339	0.0717642	0.126898	0.107176	0.0623339	0.0537339	0.0192302	3.2
P15056	BRAF	0.0460063	0.0668527	0.112859	0.10367	0.0507009	0.045307	0.0161815	3.11111
P10398	ARAF	0.041322	0.0584237	0.0997457	0.100841	0.045307	0.045307	0	3
Q13153	PAK1	0.00997049	0.028121	0.0380915	0.0357291	-0.0224652	-0.0224652	0	6
O60285	NuaK1	0.01216	0.015926	0.0280859	0.0273566	0.013234	0.013234	0	3
Q9UKE5	TNIK/ZC2	0.00196065	0.00065253	0.00261318	0.00261187	-0.00179918	-0.00179918	0	3

## Sheet: Kinase prediction STK upper
Kinase Uniprot ID	Kinase Name	Mean Specificity Score	Mean Significance Score	Mean Final Score	Median Final score	Mean Kinase Statistic	Median Kinase Statistic	SD Kinase Statitistic	Mean peptide set size
Q92772	CDKL2	1.23657	2.09691	3.33348	3.33348	0.646834	0.646834	NA	3
P16066	ANP[alpha]	1.69284	0.870077	2.56291	2.5857	0.487688	0.492778	0.0136326	20.8889
Q9BWU1	CDK11	0.977911	1.48176	2.45967	2.46597	0.576897	0.576897	0	4
O95819	HGK/ZC1	1.31927	1.04235	2.36163	2.40362	0.647615	0.655812	0.0200788	3.83333
P11802	CDK4	1.06576	1.3855	2.45126	2.30382	0.542849	0.532728	0.0303635	5.22222
Q00534	CDK6	0.928826	1.37836	2.30719	2.30382	0.537636	0.532728	0.014723	4.88889
Q16644	MAPKAPK3	1.46472	0.833984	2.29871	2.17967	0.442267	0.441659	0.0187351	29.3333
Q9HBY8	SGK2	1.20243	0.794153	1.99658	2.04925	0.506545	0.510225	0.0946477	13.4444
O76039	CDKL5	0.640905	1.15323	1.79414	1.91701	0.438436	0.462995	0.10195	5.125
Q13535	ATR	0.990233	0.897574	1.88781	1.89279	0.530401	0.532467	0.00619773	5.88889
Q13131	AMPK[alpha]1	0.976447	0.803838	1.78028	1.85749	0.471478	0.482069	0.031516	10
P49137	MAPKAPK2	1.05016	0.802193	1.85236	1.83304	0.426874	0.411704	0.0293318	25.6667
P48729	CK1[alpha]	0.930862	0.873554	1.80442	1.72061	0.490836	0.482174	0.0460419	8.33333
O14920	IKK[beta]	0.883818	0.987501	1.87132	1.70819	0.55299	0.512126	0.0726606	3.66667
Q13237	PKG2	0.994216	0.675059	1.66928	1.67531	0.405222	0.406543	0.0104837	35.3333
P10398	ARAF	0.742589	0.898146	1.64073	1.656	0.527913	0.527913	0	3
P15056	BRAF	0.717381	0.884996	1.60238	1.656	0.518106	0.527913	0.029421	3.11111
Q13976	PKG1	0.945828	0.671614	1.61744	1.60296	0.39929	0.397965	0.0267665	39.5556
Q9UIK4	DAPK2	0.77239	0.832057	1.60445	1.59729	0.543114	0.543114	0	3
P17612	PKA[alpha]	1.00441	0.63318	1.63759	1.56004	0.390518	0.391588	0.0109215	48
P51817	PRKX	0.797987	0.662458	1.46044	1.54061	0.406847	0.399318	0.026489	30.2222
Q9UBS0	p70S6K[beta]	0.803992	0.697105	1.5011	1.46852	0.423317	0.399509	0.0621086	24.3333
P42345	mTOR/FRAP	0.748596	0.894534	1.64313	1.44977	0.496067	0.443284	0.0680814	4.88889
Q00535	CDK5	0.325963	1.08666	1.41262	1.44515	0.363673	0.363673	0	6
P50750	CDK9	0.466734	0.995225	1.46196	1.44389	0.406293	0.402678	0.00542344	6.66667
O15111	IKK[alpha]	0.610801	0.670857	1.28166	1.44269	0.469166	0.506592	0.0561382	3.66667
Q14164	IKK[epsilon]	0.540205	0.830753	1.37096	1.43557	0.429268	0.440475	0.0222377	5.77778
O43930	PRKY	0.808759	0.792103	1.60086	1.40428	0.475842	0.448897	0.0799853	10.1111
Q9Y6S9	RSKL2	0.619325	0.796774	1.4161	1.40158	0.489497	0.489497	0.0344567	3.5
O94921	PFTAIRE1	0.629991	0.7375	1.36749	1.38287	0.494219	0.494219	0	3
Q16539	MAPK14	0.554576	0.881999	1.43657	1.29318	0.374863	0.389299	0.0951138	10.7778
P04049	RAF1	0.497681	0.691006	1.18869	1.25048	0.421093	0.437786	0.026927	5.33333
Q15349	RSK1/p90RSK	0.545951	0.698952	1.2449	1.25002	0.428874	0.428874	0	6
Q9UQM7	CaMK2[alpha]	0.485192	0.710487	1.19568	1.2059	0.434229	0.434229	0	3
Q13153	PAK1	0.473469	0.707312	1.18078	1.1822	0.409228	0.409228	0	6
Q8IWB6	SgK307	0.494182	0.696217	1.1904	1.18046	0.441514	0.441514	0	3
Q00526	CDK3	0.366712	0.825354	1.19207	1.17804	0.365313	0.35901	0.0710515	8.88889
P31749	Akt1/PKB[alpha]	0.5118	0.654764	1.16656	1.16206	0.376521	0.37625	0.0102257	26.4444
P06493	CDC2/CDK1	0.303267	0.886635	1.1899	1.15243	0.346276	0.334753	0.037456	10.7778
Q00537	PCTAIRE2	0.391803	0.704496	1.0963	1.13942	0.398141	0.419164	0.0470096	3.2
Q15418	RSK3	0.385425	0.703828	1.08925	1.11798	0.375003	0.375003	0	10
Q15139	PKD1	0.461567	0.641708	1.10327	1.11518	0.4025	0.4025	0	6
P11309	Pim1	0.40995	0.660876	1.07083	1.11005	0.353412	0.355387	0.0107572	59.1111
P68400	CK2[alpha]1	0.480387	0.635046	1.11543	1.10804	0.440026	0.440026	0	3
P50613	CDK7	0.351414	0.787127	1.13854	1.10568	0.35963	0.349356	0.0220688	11.8889
Q86V86	Pim3	0.43802	0.668951	1.10697	1.10079	0.359045	0.358662	0.00256507	54.3333
O96017	CHK2	0.417611	0.649338	1.06695	1.098	0.36821	0.374311	0.0144666	18.7778
P53779	JNK3	0.314595	0.796622	1.11122	1.09057	0.350041	0.339786	0.0154933	17.4444
P45983	JNK1	0.299559	0.783677	1.08324	1.07759	0.346386	0.339786	0.0131933	17.6667
P45984	JNK2	0.28685	0.79058	1.07743	1.05869	0.343307	0.341994	0.0156639	14.6667
P31751	Akt2/PKB[beta]	0.374552	0.618542	0.993094	1.05489	0.357501	0.364835	0.0174225	24
P23443	p70S6K	0.317805	0.636563	0.954369	1.051	0.342091	0.363234	0.0413537	15.7778
Q9UKE5	TNIK/ZC2	0.365669	0.659153	1.02482	1.03586	0.384531	0.384531	0	3
Q8NI60	ADCK3	0.355011	0.628478	0.98349	1.01542	0.366326	0.369674	0.0151809	8.77778
Q13164	ERK5	0.221495	0.769518	0.991013	1.01283	0.30853	0.322654	0.0842714	7.33333
Q16566	CaMK4	0.424813	0.562541	0.987353	1.00785	0.376323	0.37367	0.0216491	11.7778
P27361	ERK1	0.241864	0.703595	0.945459	0.856585	0.298239	0.283761	0.088813	11.5556
Q02156	PKC[epsilon]	0.239445	0.598283	0.837728	0.816514	0.332963	0.331876	0.0142212	19.4444
P24941	CDK2	0.13579	0.677431	0.813221	0.777929	0.284216	0.275457	0.0326154	11.2222
Q9P1W9	Pim2	0.204448	0.586904	0.791352	0.774939	0.335127	0.334324	0.0094636	36.3333
Q04759	PKC[theta]	0.158795	0.553023	0.711818	0.738081	0.312493	0.314115	0.0135849	21.3333
Q15759	p38[beta]	0.186519	0.550924	0.737443	0.735277	0.282746	0.290715	0.029235	4.8
Q05655	PKC[delta]	0.196884	0.544868	0.741752	0.734314	0.324824	0.321743	0.00810891	21.6667
O14757	CHK1	0.175655	0.535093	0.710748	0.708391	0.288966	0.287491	0.0111546	6
P41743	PKC[iota]	0.134368	0.517781	0.652148	0.694958	0.289765	0.298236	0.0175482	13.3333
O15264	p38[delta]	0.112388	0.581061	0.693449	0.660747	0.279282	0.285872	0.0205259	13.4444
Q96Q40	PFTAIRE2	0.138887	0.430822	0.569709	0.636072	0.256488	0.279972	0.0483283	5.77778
P28482	ERK2	0.105629	0.57579	0.681419	0.616264	0.255928	0.271164	0.0660518	12.5556
Q16512	PKN1/PRK1	0.0901192	0.3405	0.430619	0.584519	-0.181498	-0.248582	0.0936166	5
P05129	PKC[gamma]	0.0823647	0.45477	0.537135	0.582044	0.257596	0.277297	0.0513157	14.1111
P17252	PKC[alpha]	0.0534702	0.492884	0.546354	0.562351	0.280582	0.291929	0.0238767	29.3333
P49674	CK1[epsilon]	0.21467	0.342944	0.557614	0.557614	0.282124	0.282124	NA	3
Q00532	CDKL1	0.0935343	0.301117	0.394652	0.541719	0.183587	0.249919	0.0929356	4.4
Q96GD4	AurB/Aur1	0.161933	0.423683	0.585616	0.528151	0.266563	0.247512	0.0357066	4.11111
O14965	AurA/Aur2	0.140703	0.397915	0.538618	0.523783	0.254167	0.249389	0.0143324	4.11111
Q05513	PKC[zeta]	0.0675245	0.419291	0.486816	0.507519	0.224375	0.22681	0.0254943	9.22222
P24723	PKC[eta]	0.0560758	0.392529	0.448604	0.429163	0.22782	0.216675	0.0536068	13.7778
O75582	MSK1	0.0529643	0.352085	0.40505	0.4039	0.205707	0.205707	0	8
Q15131	CDK10	0.0997737	0.308305	0.408078	0.40093	0.217256	0.215534	0.0159474	5.11111
P49841	GSK3[beta]	0.100345	0.350906	0.451251	0.398984	0.191175	0.167147	0.072083	3.88889
O75116	ROCK2	0.222602	0.476949	0.699551	0.387085	0.269625	0.191052	0.120428	4.8
Q96S38	RSKL1	0.063004	0.28821	0.351214	0.346823	0.143249	0.143249	0	3
Q9UHD2	TBK1	0.0843279	0.306445	0.390773	0.336729	0.101804	0.148123	0.166657	3.88889
P53778	p38[gamma]	0.0442921	0.273931	0.318223	0.327976	0.141963	0.144084	0.0533512	6.33333
P51812	RSK2	0.0333203	0.28762	0.32094	0.323405	0.174216	0.174216	0	8
Q13464	ROCK1	0.0467706	0.239475	0.286246	0.315047	0.141078	0.150594	0.0303478	4.71429
P05771	PKC[beta]	0.0126475	0.21016	0.222808	0.220251	0.131976	0.131976	0	9
O43293	DAPK3	0.0641153	0.24236	0.306476	0.21844	0.133469	0.102364	0.0695526	3.2
O75676	MSK2	0.0433697	0.145955	0.189325	0.183181	0.102464	0.102464	0	3
O60285	NuaK1	0.0450797	0.124791	0.169871	0.173065	0.104941	0.104941	0	3
P41279	COT	0.0183441	0.0599863	0.0783305	0.0748427	0.0431875	0.0431875	0	3
P49840	GSK3[alpha]	0.0072638	0.0374923	0.0447561	0.0442276	0.0212315	0.0212315	0	3
