# Supplementary material for: Jaw-specific differential kinase activity profiles in human periodontal ligament stem cells under mechanical compression
Source: Stem Cell Res Ther. 2025 Nov 7;16:624. doi: 10.1186/s13287-025-04778-5 (PMC12593800; doi:10.1186/s13287-025-04778-5)
Supplement: Supplementary file 2 — Supplementary Material 2 [file 13287_2025_4778_MOESM2_ESM.xlsx]

## Sheet: Add. file 1 - GO 
Additional file 1: Overrepresentation analysis (ORA) of signaling pathways regulated by mechanical stimulation in the upper and lower jaw, based on Gene Ontology (GO) database
Regulated only in lower jaw			Regulated in both jaws			Regulated only in upper jaw
GO:0018108	peptidyl-tyrosine phosphorylation		GO:0002862	negative regulation of inflammatory response to antigenic stimulus		GO:0018105	peptidyl-serine phosphorylation
GO:0018212	peptidyl-tyrosine modification		GO:0043087	regulation of GTPase activity		GO:1900034	regulation of cellular response to heat
GO:0033674	positive regulation of kinase activity		GO:1903829	positive regulation of protein localization		GO:0048010	vascular endothelial growth factor receptor signaling pathway
GO:0048013	ephrin receptor signaling pathway		GO:1901888	regulation of cell junction assembly		GO:0007252	I-kappaB phosphorylation
GO:0038093	Fc receptor signaling pathway		GO:0032103	positive regulation of response to external stimulus		GO:0090316	positive regulation of intracellular protein transport
GO:0014065	phosphatidylinositol 3-kinase signaling		GO:0022407	regulation of cell-cell adhesion		GO:1903312	negative regulation of mRNA metabolic process
GO:0031346	positive regulation of cell projection organization		GO:0034329	cell junction assembly		GO:0000082	G1/S transition of mitotic cell cycle
GO:0042060	wound healing		GO:1990840	response to lectin		GO:0031929	TOR signaling
GO:0050878	regulation of body fluid levels		GO:1990858	cellular response to lectin		GO:0044843	cell cycle G1/S phase transition
GO:0006909	phagocytosis		GO:1901653	cellular response to peptide		GO:0044351	macropinocytosis
GO:0000302	response to reactive oxygen species		GO:0031589	cell-substrate adhesion		GO:0048255	mRNA stabilization
GO:0043551	regulation of phosphatidylinositol 3-kinase activity		GO:1904951	positive regulation of establishment of protein localization		GO:0071322	cellular response to carbohydrate stimulus
GO:0034614	cellular response to reactive oxygen species		GO:1901652	response to peptide		GO:0007259	receptor signaling pathway via JAK-STAT
GO:0045834	positive regulation of lipid metabolic process		GO:0016572	histone phosphorylation		GO:0019221	cytokine-mediated signaling pathway
GO:0007229	integrin-mediated signaling pathway		GO:0032388	positive regulation of intracellular transport		GO:0010831	positive regulation of myotube differentiation
GO:0032526	response to retinoic acid		GO:0043276	anoikis		GO:0032496	response to lipopolysaccharide
GO:0071300	cellular response to retinoic acid		GO:0031349	positive regulation of defense response		GO:0043123	positive regulation of I-kappaB kinase/NF-kappaB signaling
GO:0002437	inflammatory response to antigenic stimulus		GO:0009895	negative regulation of catabolic process		GO:0051546	keratinocyte migration
GO:1900274	regulation of phospholipase C activity		GO:0010506	regulation of autophagy		GO:0000083	regulation of transcription involved in G1/S transition of mitotic cell cycle
GO:0050866	negative regulation of cell activation		GO:0071333	cellular response to glucose stimulus		GO:0150146	cell junction disassembly
GO:0044089	positive regulation of cellular component biogenesis		GO:0051924	regulation of calcium ion transport		GO:0002223	stimulatory C-type lectin receptor signaling pathway
GO:0034446	substrate adhesion-dependent cell spreading		GO:0001678	cellular glucose homeostasis		GO:0045786	negative regulation of cell cycle
GO:0006979	response to oxidative stress		GO:1903169	regulation of calcium ion transmembrane transport		GO:0009743	response to carbohydrate
GO:1903131	mononuclear cell differentiation					GO:0001558	regulation of cell growth
GO:0031532	actin cytoskeleton reorganization					GO:0006816	calcium ion transport
GO:0050777	negative regulation of immune response					GO:0045948	positive regulation of translational initiation
GO:0010638	positive regulation of organelle organization					GO:0071353	cellular response to interleukin-4
GO:0010863	positive regulation of phospholipase C activity					GO:0031330	negative regulation of cellular catabolic process
GO:0090398	cellular senescence					GO:0045785	positive regulation of cell adhesion
GO:0033628	regulation of cell adhesion mediated by integrin					GO:0070670	response to interleukin-4
GO:0032102	negative regulation of response to external stimulus					GO:0016049	cell growth
GO:0048608	reproductive structure development					GO:0030866	cortical actin cytoskeleton organization
GO:0032956	regulation of actin cytoskeleton organization					GO:0010212	response to ionizing radiation
GO:0036120	cellular response to platelet-derived growth factor stimulus					GO:0010828	positive regulation of glucose transmembrane transport
GO:0036119	response to platelet-derived growth factor
GO:0031099	regeneration
GO:0001952	regulation of cell-matrix adhesion
GO:0032970	regulation of actin filament-based process
GO:0009612	response to mechanical stimulus
GO:0051222	positive regulation of protein transport
GO:0001101	response to acid chemical
GO:0030100	regulation of endocytosis
GO:0022604	regulation of cell morphogenesis
GO:0032418	lysosome localization
GO:0050867	positive regulation of cell activation
GO:0038179	neurotrophin signaling pathway
GO:0051090	regulation of DNA-binding transcription factor activity
GO:0033627	cell adhesion mediated by integrin
GO:0050863	regulation of T cell activation
GO:0002831	regulation of response to biotic stimulus
GO:0034109	homotypic cell-cell adhesion
GO:0010631	epithelial cell migration
GO:0070663	regulation of leukocyte proliferation
GO:0090132	epithelium migration
GO:0071216	cellular response to biotic stimulus
GO:0071801	regulation of podosome assembly
GO:0050982	detection of mechanical stimulus
GO:2000811	negative regulation of anoikis
GO:0030889	negative regulation of B cell proliferation
GO:0071800	podosome assembly
GO:0045471	response to ethanol
GO:0060326	cell chemotaxis
GO:0071222	cellular response to lipopolysaccharide
GO:0045787	positive regulation of cell cycle
GO:0150116	regulation of cell-substrate junction organization
GO:0045862	positive regulation of proteolysis
GO:0007159	leukocyte cell-cell adhesion
GO:0051054	positive regulation of DNA metabolic process
GO:0051385	response to mineralocorticoid
GO:0042176	regulation of protein catabolic process
GO:0071276	cellular response to cadmium ion
GO:0150115	cell-substrate junction organization
GO:0050764	regulation of phagocytosis
GO:0045740	positive regulation of DNA replication
GO:0010522	regulation of calcium ion transport into cytosol
GO:0043149	stress fiber assembly
GO:0001763	morphogenesis of a branching structure
GO:0048146	positive regulation of fibroblast proliferation
GO:0009991	response to extracellular stimulus
GO:1902959	regulation of aspartic-type endopeptidase activity involved in amyloid precursor protein catabolic process
GO:0050920	regulation of chemotaxis
GO:1904036	negative regulation of epithelial cell apoptotic process
GO:0033690	positive regulation of osteoblast proliferation
GO:0071331	cellular response to hexose stimulus
GO:0009581	detection of external stimulus
GO:0042593	glucose homeostasis
GO:0010623	programmed cell death involved in cell development
GO:0009582	detection of abiotic stimulus
GO:0140694	non-membrane-bounded organelle assembly
GO:0032886	regulation of microtubule-based process
GO:0071871	response to epinephrine
GO:0030177	positive regulation of Wnt signaling pathway
GO:0045927	positive regulation of growth
GO:0043954	cellular component maintenance
GO:0003018	vascular process in circulatory system
GO:0070507	regulation of microtubule cytoskeleton organization
GO:0042987	amyloid precursor protein catabolic process
GO:0051348	negative regulation of transferase activity
GO:0051962	positive regulation of nervous system development
GO:0043547	positive regulation of GTPase activity
GO:0007164	establishment of tissue polarity
GO:0042246	tissue regeneration
GO:1903034	regulation of response to wounding
GO:0010632	regulation of epithelial cell migration
GO:0045913	positive regulation of carbohydrate metabolic process
GO:0009314	response to radiation
GO:0010720	positive regulation of cell development
GO:0048771	tissue remodeling
GO:0045821	positive regulation of glycolytic process
GO:0001570	vasculogenesis
GO:1902905	positive regulation of supramolecular fiber organization
GO:0048144	fibroblast proliferation
GO:0051882	mitochondrial depolarization
GO:1903902	positive regulation of viral life cycle
GO:0009266	response to temperature stimulus
GO:0071496	cellular response to external stimulus
GO:0071229	cellular response to acid chemical
GO:0010893	positive regulation of steroid biosynthetic process
GO:0060401	cytosolic calcium ion transport
GO:0097581	lamellipodium organization
GO:0001819	positive regulation of cytokine production
GO:1901863	positive regulation of muscle tissue development
GO:0007204	positive regulation of cytosolic calcium ion concentration
GO:1901655	cellular response to ketone
GO:0002064	epithelial cell development
GO:0001933	negative regulation of protein phosphorylation
GO:0045216	cell-cell junction organization
GO:0002092	positive regulation of receptor internalization
GO:1902882	regulation of response to oxidative stress
GO:0071868	cellular response to monoamine stimulus
GO:0071870	cellular response to catecholamine stimulus
GO:0001945	lymph vessel development
GO:0060045	positive regulation of cardiac muscle cell proliferation
GO:0050767	regulation of neurogenesis
GO:0051341	regulation of oxidoreductase activity
GO:0002507	tolerance induction
GO:0033687	osteoblast proliferation
GO:0034405	response to fluid shear stress
GO:0042326	negative regulation of phosphorylation
GO:0032609	interferon-gamma production
GO:0032649	regulation of interferon-gamma production
GO:0043243	positive regulation of protein-containing complex disassembly
GO:0098751	bone cell development
GO:0031668	cellular response to extracellular stimulus
GO:1903580	positive regulation of ATP metabolic process
GO:0032355	response to estradiol
GO:0014706	striated muscle tissue development
GO:0051656	establishment of organelle localization
GO:0097242	amyloid-beta clearance
GO:0071392	cellular response to estradiol stimulus
GO:0097009	energy homeostasis
GO:0090150	establishment of protein localization to membrane
GO:0034122	negative regulation of toll-like receptor signaling pathway
GO:0045124	regulation of bone resorption
GO:0001503	ossification
GO:0010907	positive regulation of glucose metabolic process
GO:0051602	response to electrical stimulus
GO:0043467	regulation of generation of precursor metabolites and energy
GO:0007595	lactation
GO:0045840	positive regulation of mitotic nuclear division
GO:0045981	positive regulation of nucleotide metabolic process
GO:1900544	positive regulation of purine nucleotide metabolic process
GO:0009268	response to pH
GO:0030010	establishment of cell polarity
GO:0071456	cellular response to hypoxia
GO:0062013	positive regulation of small molecule metabolic process
GO:0043114	regulation of vascular permeability
GO:2000377	regulation of reactive oxygen species metabolic process
GO:0035094	response to nicotine
GO:0046850	regulation of bone remodeling
GO:0198738	cell-cell signaling by wnt
GO:1903053	regulation of extracellular matrix organization
GO:0022411	cellular component disassembly
GO:0034504	protein localization to nucleus
GO:0055074	calcium ion homeostasis
GO:0060071	Wnt signaling pathway, planar cell polarity pathway
GO:1902743	regulation of lamellipodium organization
GO:0046631	alpha-beta T cell activation
GO:0021545	cranial nerve development
GO:0031113	regulation of microtubule polymerization
GO:0070588	calcium ion transmembrane transport
GO:0006937	regulation of muscle contraction
GO:0048660	regulation of smooth muscle cell proliferation
GO:0050891	multicellular organismal water homeostasis
GO:0051353	positive regulation of oxidoreductase activity
GO:0060249	anatomical structure homeostasis
GO:0006687	glycosphingolipid metabolic process
GO:0090311	regulation of protein deacetylation
GO:0070482	response to oxygen levels
GO:0035306	positive regulation of dephosphorylation
GO:0050954	sensory perception of mechanical stimulus
GO:0060759	regulation of response to cytokine stimulus
GO:0050918	positive chemotaxis
GO:0014823	response to activity
GO:0031343	positive regulation of cell killing
GO:0042490	mechanoreceptor differentiation
GO:0070613	regulation of protein processing
GO:0048469	cell maturation
GO:0030104	water homeostasis
GO:0034605	cellular response to heat
GO:0002040	sprouting angiogenesis
GO:0045765	regulation of angiogenesis
GO:0071260	cellular response to mechanical stimulus
GO:0030032	lamellipodium assembly
GO:0033143	regulation of intracellular steroid hormone receptor signaling pathway
GO:0060491	regulation of cell projection assembly
GO:0006006	glucose metabolic process

## Sheet: Add. file 2- KEGG
Additional file 2: Overrepresentation analysis (ORA) of signaling pathways regulated by mechanical stimulation in the upper and lower jaw, based on Kyoto Encyclopedia of Genes and Genomes (KEGG) database
Regulated only in lower jaw			Regulated in both jaws			Regulated only in upper jaw
hsa04520	Adherens junction		hsa04014	Ras signaling pathway		hsa04150	mTOR signaling pathway
hsa04510	Focal adhesion		hsa04012	ErbB signaling pathway		hsa04714	Thermogenesis
hsa04020	Calcium signaling pathway		hsa04010	MAPK signaling pathway		hsa04720	Long-term potentiation
hsa04015	Rap1 signaling pathway		hsa04151	PI3K-Akt signaling pathway		hsa04218	Cellular senescence
hsa04215	Apoptosis - multiple species		hsa01521	EGFR tyrosine kinase inhibitor resistance		hsa04370	VEGF signaling pathway
hsa04666	Fc gamma R-mediated phagocytosis		hsa04068	FoxO signaling pathway		hsa04024	cAMP signaling pathway
hsa04064	NF-kappa B signaling pathway		hsa04664	Fc epsilon RI signaling pathway		hsa04623	Cytosolic DNA-sensing pathway
			hsa05208	Chemical carcinogenesis - reactive oxygen species		hsa04550	Signaling pathways regulating pluripotency of stem cells
			hsa04722	Neurotrophin signaling pathway		hsa04924	Renin secretion
			hsa04540	Gap junction		hsa04115	p53 signaling pathway
			hsa04912	GnRH signaling pathway		hsa04630	JAK-STAT signaling pathway
			hsa04750	Inflammatory mediator regulation of TRP channels		hsa04022	cGMP-PKG signaling pathway
			hsa04660	T cell receptor signaling pathway		hsa04925	Aldosterone synthesis and secretion
			hsa04530	Tight junction		hsa04922	Glucagon signaling pathway
			hsa04611	Platelet activation		hsa04110	Cell cycle
			hsa04380	Osteoclast differentiation		hsa05030	Cocaine addiction
			hsa04926	Relaxin signaling pathway		hsa04340	Hedgehog signaling pathway
			hsa04910	Insulin signaling pathway		hsa04217	Necroptosis
			hsa04140	Autophagy - animal
			hsa04072	Phospholipase D signaling pathway
			hsa04625	C-type lectin receptor signaling pathway
			hsa04931	Insulin resistance
			hsa04213	Longevity regulating pathway - multiple species
			hsa04935	Growth hormone synthesis, secretion and action
			hsa04920	Adipocytokine signaling pathway
			hsa04917	Prolactin signaling pathway
			hsa04062	Chemokine signaling pathway
			hsa04658	Th1 and Th2 cell differentiation
			hsa04659	Th17 cell differentiation
			hsa04066	HIF-1 signaling pathway
			hsa04071	Sphingolipid signaling pathway
			hsa04210	Apoptosis
			hsa04810	Regulation of actin cytoskeleton
			hsa04622	RIG-I-like receptor signaling pathway
			hsa04921	Oxytocin signaling pathway
			hsa05235	PD-L1 expression and PD-1 checkpoint pathway in cancer
			hsa04310	Wnt signaling pathway
			hsa04657	IL-17 signaling pathway
			hsa04621	NOD-like receptor signaling pathway
			hsa04620	Toll-like receptor signaling pathway
			hsa04668	TNF signaling pathway
			hsa04152	AMPK signaling pathway

## Sheet: Add. file 3 - Wikipathways
Additional file 3: Overrepresentation analysis (ORA) of signaling pathways regulated by mechanical stimulation in the upper and lower jaw, based on Wikipathways database
Regulated only in lower jaw			Regulated in both jaws			Regulated only in upper jaw
WP306	Focal adhesion		WP4223	Ras signaling		WP4321	Thermogenesis
WP4357	NRF2-ARE regulation		WP673	ErbB signaling pathway		WP4746	Thyroid hormones production and peripheral downstream signaling effects
WP3680	Physico-chemical features and toxicity-associated pathways		WP4172	PI3K-Akt signaling pathway		WP4880	Host-pathogen interaction of human coronaviruses - interferon induction
WP5144	NRP1-triggered signaling pathways in pancreatic cancer		WP2643	Nanoparticle-mediated activation of receptor signaling		WP49	IL-2 signaling pathway
WP710	DNA damage response (only ATM dependent)		WP2037	Prolactin signaling pathway		WP395	IL-4 signaling pathway
WP313	Hepatocyte growth factor receptor signaling		WP286	IL-3 signaling pathway		WP422	MAPK cascade
WP4331	Neovascularisation processes		WP4659	Gastrin signaling pathway		WP722	Serotonin HTR1 group and FOS pathway
WP2516	ATM signaling pathway		WP4806	EGFR tyrosine kinase inhibitor resistance		WP3849	MAPK and NFkB signaling pathways inhibited by Yersinia YopJ
WP366	TGF-beta signaling pathway		WP2380	Brain-derived neurotrophic factor (BDNF) signaling pathway		WP2036	TNF-related weak inducer of apoptosis (TWEAK) signaling pathway
WP4534	Mechanoregulation and pathology of YAP/TAZ via Hippo and non-Hippo mechanisms		WP2018	RANKL/RANK signaling pathway		WP5098	T-cell activation SARS-CoV-2
WP2864	Apoptosis-related network due to altered Notch3 in ovarian cancer		WP304	Kit receptor signaling pathway		WP3878	ATM signaling in development and disease
WP4150	Wnt signaling in kidney disease		WP23	B cell receptor signaling pathway		WP22	IL-9 signaling pathway
WP2586	Aryl hydrocarbon receptor pathway		WP3303	RAC1/PAK1/p38/MMP2 pathway		WP3879	4-hydroxytamoxifen, dexamethasone, and retinoic acids regulation of p27 expression
WP3874	Canonical and non-canonical TGF-B signaling		WP2034	Leptin signaling pathway		WP4301	Inhibition of exosome biogenesis and secretion by Manumycin A in CRPC cells
WP3927	BMP signaling in eyelid development		WP4538	Regulatory circuits of the STAT3 signaling pathway		WP585	Interferon type I signaling pathways
WP4884	Pathogenesis of SARS-CoV-2 mediated by nsp9-nsp10 complex		WP3869	Cannabinoid receptor signaling		WP195	IL-1 signaling pathway
WP3599	Transcription factor regulation in adipogenesis		WP2324	AGE/RAGE pathway		WP4961	STING pathway in Kawasaki-like disease and COVID-19
WP5181	Roles of ceramides in the development of insulin resistance		WP437	EGF/EGFR signaling pathway		WP4482	Vitamin D in inflammatory diseases
WP1539	Angiogenesis		WP3932	Focal adhesion: PI3K-Akt-mTOR-signaling pathway		WP3931	Embryonic stem cell pluripotency pathways
WP5115	Network map of SARS-CoV-2 signaling pathway		WP382	MAPK signaling pathway		WP5180	DYRK1A
WP4483	Relationship between inflammation, COX-2 and EGFR		WP2038	Microtubule cytoskeleton regulation		WP205	IL-7 signaling pathway
WP138	Androgen receptor signaling pathway		WP4566	Translation inhibitors in chronically activated PDGFRA cells		WP5130	Th17 cell differentiation pathway
			WP3888	VEGFA-VEGFR2 signaling pathway		WP3851	TLR4 signaling and tolerance
			WP481	Insulin signaling		WP4341	Non-genomic actions of 1,25 dihydroxyvitamin D3
			WP2374	Oncostatin M signaling pathway		WP3858	Toll-like receptor signaling related to MyD88
			WP2870	Extracellular vesicle-mediated signaling in recipient cells		WP4838	Regucalcin in proximal tubule epithelial kidney cells
			WP3915	Angiopoietin-like protein 8 regulatory pathway		WP5113	Antiviral and anti-inflammatory effects of Nrf2 on SARS-CoV-2 pathway
			WP4877	Host-pathogen interaction of human coronaviruses - MAPK signaling		WP4481	Resistin as a regulator of inflammation
			WP2526	PDGF pathway		WP4496	Signal transduction through IL1R
			WP69	T-cell receptor signaling pathway		WP127	IL-5 signaling pathway
			WP2332	Interleukin-11 signaling pathway		WP1530	miRNA regulation of DNA damage response
			WP2637	Interleukin-1 (IL-1) structural pathway		WP75	Toll-like receptor signaling pathway
			WP185	Integrin-mediated cell adhesion		WP4008	NO/cGMP/PKG mediated neuroprotection
			WP4747	Netrin-UNC5B signaling pathway		WP1971	Integrated cancer pathway
			WP3865	Novel intracellular components of RIG-I-like receptor pathway		WP363	Wnt signaling pathway
			WP2032	Thyroid stimulating hormone (TSH) signaling pathway		WP1434	Osteopontin signaling
			WP707	DNA damage response		WP4222	Phosphodiesterases in neuronal function
			WP712	Estrogen signaling pathway		WP4337	ncRNAs involved in STAT3 signaling in hepatocellular carcinoma
			WP4216	Chromosomal and microsatellite instability in colorectal cancer		WP2011	SREBF and miR33 in cholesterol and lipid homeostasis
			WP2035	Follicle stimulating hormone (FSH) signaling pathway		WP4329	miRNAs involvement in the immune response in sepsis
			WP2583	T cell receptor and co-stimulatory signaling		WP734	Serotonin receptor 4/6/7 and NR3C signaling
			WP3965	Lipid metabolism pathway		WP1403	AMP-activated protein kinase signaling
			WP3972	PDGFR-beta pathway		WP732	Serotonin receptor 2 and ELK-SRF/GATA4 signaling
			WP244	Alpha 6 beta 4 signaling pathway		WP1982	Sterol regulatory element-binding proteins (SREBP) signaling
			WP3929	Chemokine signaling pathway		WP1602	Nicotine effect on dopaminergic neurons
			WP2355	Corticotropin-releasing hormone signaling pathway		WP4655	Cytosolic DNA-sensing pathway
						WP4767	FGFR3 signaling in chondrocyte proliferation and terminal differentiation
						WP5121	Sphingolipid metabolism in senescence
						WP4969	RAS and bradykinin pathways in COVID-19
						WP231	TNF-alpha signaling pathway
						WP4923	Autophagy
						WP4204	Tumor suppressor activity of SMARCB1
						WP4868	Type I interferon induction and signaling during SARS-CoV-2 infection
						WP2112	IL-17 signaling pathway
						WP3676	BDNF-TrkB signaling
						WP4874	CAMKK2 pathway
						WP3617	Photodynamic therapy-induced NF-kB survival signaling
						WP400	p38 MAPK signaling pathway
						WP1471	Target of rapamycin signaling
						WP4844	Influence of laminopathies on Wnt signaling
						WP1433	Nucleotide-binding oligomerization domain (NOD) pathway
						WP4136	Fibrin complement receptor 3 signaling pathway
						WP4249	Hedgehog signaling pathway
						WP179	Cell cycle
						WP314	Fas ligand pathway and stress induction of heat shock proteins
						WP4577	Neurodegeneration with brain iron accumulation (NBIA) subtypes pathway
						WP3981	miRNA regulation of prostate cancer signaling pathways
						WP4539	Synaptic signaling pathways associated with autism spectrum disorder
						WP3959	DNA IR-double strand breaks and cellular response via ATM
						WP4879	Overlap between signal transduction pathways contributing to LMNA laminopathies
22			46			70

## Sheet: Add. file 4 - Enriched Pathways
Additional file 4: Overrepresentation analysis (ORA) of signaling pathways regulated by mechanical stimulation in the upper and lower jaw, based on Enrichment pathways database
Regulated only in lower jaw			Regulated in both jaws			Regulated only in upper jaw
R-HSA-3928663	EPHA-mediated growth cone collapse		R-HSA-168164	Toll Like Receptor 3 (TLR3) Cascade		R-HSA-166016	Toll Like Receptor 4 (TLR4) Cascade
R-HSA-2682334	EPH-Ephrin signaling		R-HSA-166166	MyD88-independent TLR4 cascade		R-HSA-168898	Toll-like Receptor Cascades
R-HSA-2029481	FCGR activation		R-HSA-937061	TRIF(TICAM1)-mediated TLR4 signaling		R-HSA-5673000	RAF activation
R-HSA-9664422	FCGR3A-mediated phagocytosis		R-HSA-450294	MAP kinase activation		R-HSA-171007	p38MAPK events
R-HSA-6811558	PI5P, PP2A and IER3 Regulate PI3K/AKT Signaling		R-HSA-448424	Interleukin-17 signaling		R-HSA-9656223	Signaling by RAF1 mutants
R-HSA-199418	Negative regulation of the PI3K/AKT network		R-HSA-166520	Signaling by NTRKs		R-HSA-6802946	Signaling by moderate kinase activity BRAF mutants
R-HSA-2029480	Fcgamma receptor (FCGR) dependent phagocytosis		R-HSA-5683057	MAPK family signaling cascades		R-HSA-6802949	Signaling by RAS mutants
R-HSA-1227986	Signaling by ERBB2		R-HSA-168142	Toll Like Receptor 10 (TLR10) Cascade		R-HSA-6802955	Paradoxical activation of RAF signaling by kinase inactive BRAF
R-HSA-1433559	Regulation of KIT signaling		R-HSA-168176	Toll Like Receptor 5 (TLR5) Cascade		R-HSA-9649948	Signaling downstream of RAS mutants
R-HSA-9670439	Signaling by phosphorylated juxtamembrane, extracellular and kinase domain KIT mutants		R-HSA-975871	MyD88 cascade initiated on plasma membrane		R-HSA-5357905	Regulation of TNFR1 signaling
R-HSA-1433557	Signaling by SCF-KIT		R-HSA-4420097	VEGFA-VEGFR2 Pathway		R-HSA-75893	TNF signaling
R-HSA-912631	Regulation of signaling by CBL		R-HSA-975138	TRAF6 mediated induction of NFkB and MAP kinases upon TLR7/8 or 9 activation		R-HSA-198725	Nuclear Events (kinase and transcription factor activation)
R-HSA-210990	PECAM1 interactions		R-HSA-975155	MyD88 dependent cascade initiated on endosome		R-HSA-6802952	Signaling by BRAF and RAF1 fusions
R-HSA-8847993	ERBB2 Activates PTK6 Signaling		R-HSA-168181	Toll Like Receptor 7/8 (TLR7/8) Cascade		R-HSA-450302	activated TAK1 mediates p38 MAPK activation
R-HSA-2871796	FCERI mediated MAPK activation		R-HSA-168138	Toll Like Receptor 9 (TLR9) Cascade		R-HSA-5633007	Regulation of TP53 Activity
R-HSA-6785631	ERBB2 Regulates Cell Motility		R-HSA-194138	Signaling by VEGF		R-HSA-6802957	Oncogenic MAPK signaling
R-HSA-1963642	PI3K events in ERBB2 signaling		R-HSA-449147	Signaling by Interleukins		R-HSA-3371556	Cellular response to heat stress
R-HSA-389513	CTLA4 inhibitory signaling		R-HSA-166058	MyD88:MAL(TIRAP) cascade initiated on plasma membrane		R-HSA-111885	Opioid Signalling
R-HSA-1250196	SHC1 events in ERBB2 signaling		R-HSA-168188	Toll Like Receptor TLR6:TLR2 Cascade		R-HSA-6804756	Regulation of TP53 Activity through Phosphorylation
R-HSA-9665686	Signaling by ERBB2 TMD/JMD mutants		R-HSA-187037	Signaling by NTRK1 (TRKA)		R-HSA-6802948	Signaling by high-kinase activity BRAF mutants
R-HSA-8848021	Signaling by PTK6		R-HSA-168179	Toll Like Receptor TLR1:TLR2 Cascade		R-HSA-111933	Calmodulin induced events
R-HSA-9006927	Signaling by Non-Receptor Tyrosine Kinases		R-HSA-181438	Toll Like Receptor 2 (TLR2) Cascade		R-HSA-111997	CaM pathway
R-HSA-9664565	Signaling by ERBB2 KD Mutants		R-HSA-5673001	RAF/MAP kinase cascade		R-HSA-168638	NOD1/2 Signaling Pathway
R-HSA-8863795	Downregulation of ERBB2 signaling		R-HSA-2559583	Cellular Senescence		R-HSA-111996	Ca-dependent events
R-HSA-450341	Activation of the AP-1 family of transcription factors		R-HSA-5684996	MAPK1/MAPK3 signaling		R-HSA-5674135	MAP2K and MAPK activation
R-HSA-983695	Antigen activates B Cell Receptor (BCR) leading to generation of second messengers		R-HSA-2559580	Oxidative Stress Induced Senescence		R-HSA-1489509	DAG and IP3 signaling
R-HSA-2871809	FCERI mediated Ca+2 mobilization		R-HSA-187687	Signalling to ERKs		R-HSA-5675221	Negative regulation of MAPK pathway
R-HSA-9607240	FLT3 Signaling		R-HSA-438064	Post NMDA receptor activation events		R-HSA-9020958	Interleukin-21 signaling
R-HSA-418885	DCC mediated attractive signaling		R-HSA-442755	Activation of NMDA receptors and postsynaptic events		R-HSA-112043	PLC beta mediated events
R-HSA-8866910	TFAP2 (AP-2) family regulates transcription of growth factors and their receptors		R-HSA-512988	Interleukin-3, Interleukin-5 and GM-CSF signaling		R-HSA-9020558	Interleukin-2 signaling
R-HSA-1963640	GRB2 events in ERBB2 signaling		R-HSA-392517	Rap1 signalling		R-HSA-112040	G-protein mediated events
R-HSA-2730905	Role of LAT2/NTAL/LAB on calcium mobilization		R-HSA-167044	Signalling to RAS		R-HSA-3700989	Transcriptional Regulation by TP53
R-HSA-1236394	Signaling by ERBB4		R-HSA-9006925	Intracellular signaling by second messengers		R-HSA-168643	Nucleotide-binding domain, leucine rich repeat containing receptor (NLR) signaling pathways
R-HSA-450321	JNK (c-Jun kinases) phosphorylation and activation mediated by activated human TAK1		R-HSA-5621575	CD209 (DC-SIGN) signaling		R-HSA-933543	NF-kB activation through FADD/RIP-1 pathway mediated by caspase-8 and -10
R-HSA-8940973	RUNX2 regulates osteoblast differentiation		R-HSA-5621481	C-type lectin receptors (CLRs)		R-HSA-442720	CREB1 phosphorylation through the activation of Adenylate Cyclase
R-HSA-9705462	Inactivation of CSF3 (G-CSF) signaling		R-HSA-450282	MAPK targets/ Nuclear events mediated by MAP kinases		R-HSA-8983432	Interleukin-15 signaling
R-HSA-354192	Integrin signaling		R-HSA-9664323	FCGR3A-mediated IL10 synthesis		R-HSA-4086398	Ca2+ pathway
R-HSA-388841	Costimulation by the CD28 family		R-HSA-112314	Neurotransmitter receptors and postsynaptic signal transmission		R-HSA-937039	IRAK1 recruits IKK complex
R-HSA-5621480	Dectin-2 family		R-HSA-3928664	Ephrin signaling		R-HSA-975144	IRAK1 recruits IKK complex upon TLR7/8 or 9 stimulation
R-HSA-8874081	MET activates PTK2 signaling		R-HSA-9006115	Signaling by NTRK2 (TRKB)		R-HSA-399956	CRMPs in Sema3A signaling
R-HSA-9674555	Signaling by CSF3 (G-CSF)		R-HSA-389356	CD28 co-stimulation		R-HSA-418457	cGMP effects
R-HSA-9009391	Extra-nuclear estrogen signaling		R-HSA-983705	Signaling by the B Cell Receptor (BCR)		R-HSA-5684264	MAP3K8 (TPL2)-dependent MAPK1/3 activation
R-HSA-8941326	RUNX2 regulates bone development		R-HSA-3928662	EPHB-mediated forward signaling		R-HSA-73887	Death Receptor Signaling
R-HSA-453279	Mitotic G1 phase and G1/S transition		R-HSA-2454202	Fc epsilon receptor (FCERI) signaling		R-HSA-913531	Interferon Signaling
R-HSA-114604	GPVI-mediated activation cascade		R-HSA-1257604	PIP3 activates AKT signaling		R-HSA-1810476	RIP-mediated NFkB activation via ZBP1
R-HSA-8864260	Transcriptional regulation by the AP-2 (TFAP2) family of transcription factors		R-HSA-69231	Cyclin D associated events in G1		R-HSA-9661069	Defective binding of RB1 mutants to E2F1,(E2F2, E2F3)
R-HSA-76009	Platelet Aggregation (Plug Formation)		R-HSA-69236	G1 Phase		R-HSA-112315	Transmission across Chemical Synapses
R-HSA-8875878	MET promotes cell motility		R-HSA-373752	Netrin-1 signaling		R-HSA-9758274	Regulation of NF-kappa B signaling
R-HSA-1358803	Downregulation of ERBB2:ERBB3 signaling		R-HSA-3928665	EPH-ephrin mediated repulsion of cells		R-HSA-168927	TICAM1, RIP1-mediated IKK complex recruitment
R-HSA-8878166	Transcriptional regulation by RUNX2		R-HSA-373755	Semaphorin interactions		R-HSA-1606322	ZBP1(DAI) mediated induction of type I IFNs
R-HSA-354194	GRB2:SOS provides linkage to MAPK signaling for Integrins					R-HSA-168928	DDX58/IFIH1-mediated induction of interferon-alpha/beta
R-HSA-372708	p130Cas linkage to MAPK signaling for integrins					R-HSA-111931	PKA-mediated phosphorylation of CREB
R-HSA-75892	Platelet Adhesion to exposed collagen					R-HSA-198753	ERK/MAPK targets
R-HSA-391160	Signal regulatory protein family interactions					R-HSA-389357	CD28 dependent PI3K/Akt signaling
R-HSA-9665348	Signaling by ERBB2 ECD mutants					R-HSA-392154	Nitric oxide stimulates guanylate cyclase
R-HSA-2029482	Regulation of actin dynamics for phagocytic cup formation					R-HSA-418346	Platelet homeostasis
R-HSA-180292	GAB1 signalosome					R-HSA-3371571	HSF1-dependent transactivation
R-HSA-9034015	Signaling by NTRK3 (TRKC)					R-HSA-8854691	Interleukin-20 family signaling
R-HSA-375165	NCAM signaling for neurite out-growth					R-HSA-933542	TRAF6 mediated NF-kB activation
R-HSA-8939211	ESR-mediated signaling					R-HSA-937041	IKK complex recruitment mediated by RIP1
R-HSA-373755	Semaphorin interactions					R-HSA-180024	DARPP-32 events
R-HSA-6806834	Signaling by MET					R-HSA-877300	Interferon gamma signaling
R-HSA-9620244	Long-term potentiation					R-HSA-912526	Interleukin receptor SHC signaling
R-HSA-9634638	Estrogen-dependent nuclear events downstream of ESR-membrane signaling					R-HSA-9705683	SARS-CoV-2-host interactions
R-HSA-400685	Sema4D in semaphorin signaling					R-HSA-380972	Energy dependent regulation of mTOR by LKB1-AMPK
R-HSA-69273	Cyclin A/B1/B2 associated events during G2/M transition					R-HSA-442742	CREB1 phosphorylation through NMDA receptor-mediated activation of RAS signaling
R-HSA-76002	Platelet activation, signaling and aggregation					R-HSA-5260271	Diseases of Immune System
R-HSA-1538133	G0 and Early G1					R-HSA-5602358	Diseases associated with the TLR signaling cascade
R-HSA-201556	Signaling by ALK					R-HSA-2559582	Senescence-Associated Secretory Phenotype (SASP)
R-HSA-186763	Downstream signal transduction					R-HSA-5357956	TNFR1-induced NF-kappa-B signaling pathway
R-HSA-2424491	DAP12 signaling					R-HSA-9022692	Regulation of MECP2 expression and activity
R-HSA-1251985	Nuclear signaling by ERBB4					R-HSA-9687139	Aberrant regulation of mitotic cell cycle due to RB1 defects
R-HSA-9006931	Signaling by Nuclear Receptors					R-HSA-1266695	Interleukin-7 signaling
R-HSA-5663213	RHO GTPases Activate WASPs and WAVEs					R-HSA-9675126	Diseases of mitotic cell cycle
R-HSA-6804757	Regulation of TP53 Degradation					R-HSA-165159	MTOR signalling
R-HSA-6806003	Regulation of TP53 Expression and Degradation					R-HSA-112316	Neuronal System
R-HSA-111465	Apoptotic cleavage of cellular proteins					R-HSA-5576891	Cardiac conduction
R-HSA-8853659	RET signaling					R-HSA-9660821	ADORA2B mediated anti-inflammatory cytokines production
R-HSA-9013420	RHOU GTPase cycle					R-HSA-451927	Interleukin-2 family signaling
R-HSA-376176	Signaling by ROBO receptors					R-HSA-445989	TAK1-dependent IKK and NF-kappa-B activation
R-HSA-2172127	DAP12 interactions					R-HSA-3858494	Beta-catenin independent WNT signaling
R-HSA-9634597	GPER1 signaling					R-HSA-1169410	Antiviral mechanism by IFN-stimulated genes
						R-HSA-5578775	Ion homeostasis
						R-HSA-5610783	Degradation of GLI2 by the proteasome
						R-HSA-5610785	GLI3 is processed to GLI3R by the proteasome
						R-HSA-418594	G alpha (i) signalling events
						R-HSA-6796648	TP53 Regulates Transcription of DNA Repair Genes
						R-HSA-8986944	Transcriptional Regulation by MECP2
						R-HSA-1834949	Cytosolic sensors of pathogen-associated DNA
						R-HSA-195721	Signaling by WNT
